# Supplementary material for: Association Between Brain Structure and Alcohol Use Behaviors in Adults: A Mendelian Randomization and Multiomics Study
Source: JAMA Psychiatry. 2022 Aug 10;79(9):869–78. doi: 10.1001/jamapsychiatry.2022.2196 (PMC9366661; doi:10.1001/jamapsychiatry.2022.2196)
Supplement: Supplement 2. — eTable 4. Alcohol use behavior instrument SNPs eTable 5. Subcortical volume instrument SNPs eTable 6. Regional cortical thickness instrument SNPs eTable 7. Harmonized data for MV exposures: global cortical thickness and cognitive performance on alcohol use behavior outcomes eTable 8. Harmonized data for MV exposures: global cortical thickness and major depression on alcohol use behavior outcomes eTable 9. Harmonized data for MV exposures: global cortical thickness and ADHD on alcohol use behavior outcomes eTable 10. Harmonized data for MV exposures: global cortical thickness and schizophrenia on alcohol use behavior outcomes eTable 11. Harmonized data for MV exposures: global cortical thickness and bipolar disorder on alcohol use behavior outcomes eTable 12. Harmonized data for MV exposures: global cortical thickness and post-traumatic stress disorder on alcohol use behavior outcomes eTable 13. Harmonized data for MV exposures: global cortical thickness and life-time trauma on alcohol use behavior outcomes eTable 14. Harmonized data for MV exposures: global cortical thickness and sleep disorders on alcohol use behavior outcomes eTable 15. Harmonized data for MV exposures: global cortical thickness and Alzheimer's disease on alcohol use behavior outcomes eTable 16. Harmonized data for MV exposures: global cortical thickness and cannabis use on alcohol use behavior outcomes eTable 17. Harmonized data for MV exposures: global cortical thickness and packyears adult smoking on alcohol use behavior outcomes eTable 18. MR of global cortical thickness, surface area on alcohol use behaviors eTable 19. MR of alcohol use behaviors on global cortical thickness, surface area eTable 20. MR left/right subcortical volumes on alcohol use behaviors eTable 21. MR of alcohol use behaviors on left/right subcortical volumes eTable 22. MR analysis of combined hemispheric subcortical volume on alcohol consumption eTable 23. MR analysis of alcohol use behavior exposures on combined hemisphe [file jamapsychiatry-e222196-s002.xlsx]

## Sheet: Table of contents
Mavromatis LA, Rosoff DB, Cupertino RB, Garavan H, Mackey S, Lohoff FW. Association between brain structure and alcohol use behaviors in adults: a mendelian randomization and multiomics study. JAMA Psychiatry. Published online August 10, 2022. doi:10.1001/jamapsychiatry.2022.2196
This supplemental material has been provided by the authors to give readers additional information about their work.
eTable 4: Alcohol use behavior instrument SNPs
eTable 5: Subcortical volume instrument SNPs
eTable 6: Regional cortical thickness instrument SNPs
eTable 7: Harmonized data for MV exposures: global cortical thickness and cognitive performance on alcohol use behavior outcomes
eTable 8: Harmonized data for MV exposures: global cortical thickness and major depression on alcohol use behavior outcomes
eTable 9: Harmonized data for MV exposures: global cortical thickness and ADHD on alcohol use behavior outcomes
eTable 10: Harmonized data for MV exposures: global cortical thickness and schizophrenia on alcohol use behavior outcomes
eTable 11: Harmonized data for MV exposures: global cortical thickness and bipolar disorder on alcohol use behavior outcomes
eTable 12: Harmonized data for MV exposures: global cortical thickness and post-traumatic stress disorder on alcohol use behavior outcomes
eTable 13: Harmonized data for MV exposures: global cortical thickness and life-time trauma on alcohol use behavior outcomes
eTable 14: Harmonized data for MV exposures: global cortical thickness and sleep disorders on alcohol use behavior outcomes
eTable 15: Harmonized data for MV exposures: global cortical thickness and Alzheimer's disease on alcohol use behavior outcomes
eTable 16: Harmonized data for MV exposures: global cortical thickness and cannabis use on alcohol use behavior outcomes
eTable 17: Harmonized data for MV exposures: global cortical thickness and packyears adult smoking on alcohol use behavior outcomes
eTable 18: MR of global cortical thickness, surface area on alcohol use behaviors
eTable 19: MR of alcohol use behaviors on global cortical thickness, surface area
eTable 20: MR left/right subcortical volumes on alcohol use behaviors
eTable 21: MR of alcohol use behaviors on left/right subcortical volumes
eTable 22: MR analysis of combined hemispheric subcortical volume on alcohol consumption
eTable 23: MR analysis of alcohol use behavior exposures on combined hemisphere subcortical volumes
eTable 24: MR analysis of cis-instruments for ADH1B on global cortical surface area and thickness
eTable 25. MR analysis of cis-instruments for ADH1B on left/right subcortical volumes
eTable 26: MR analysis of cis-instruments for ADH1B on combined hemisphere subcortical brain volumes
eTable 27: MR analysis of effects of alcohol use behaviors on change rate of brain structures (assuming age-independent change rate throughout lifespan)
eTable 28: MR analysis of effects of alcohol use behaviors on change rate of brain structures (assuming age-dependent change rate throughout lifespan)
eTable 29. MR analysis of cis instruments for ADH1B on age-independent change rates of cortical and subcortical brain structures
eTable 30. MR analysis of cis instruments for ADH1B on age-dependent change rates of cortical and subcortical brain structures
eTable 31: MR of regional cortical thickness on drinks per week (DPW)
eTable 32: MR of regional cortical thickness on binge drinking
eTable 33: MR regional cortical thickness on alcohol use disorder (AUD)
eTable 34: MR of global cortical thickness on smoking behaviors
eTable 35: Sex-specific results from MR of global cortical thickness on binge drinking frequency and amount of alcohol drunk on typical drinking day
eTable 37: Results from 11 MVMR models on alcohol use behaviors
eTable 38: TWAS of global cortical thickness in 3 cortical reference panels
eTable 39: TWAS of DPW in 3 cortical reference panels
eTable 40: TWAS of binge drinking frequency in 3 cortical reference panels
eTable 41: TWAS of AUD in 3 cortical reference panels
eTable 43- CELLECT s-LDSC cell-type enrichment analysis, alcohol-related SNPs in human cortical reference panel

## Sheet: eTable 4- alcohol use inst.
eTable 4: Alcohol use behavior instrument SNPs
Exposure	SNP	P-value	Effect allele	Other allele	Beta	SE	Sample size	EAF	R2	F-statistic	95% CI lower	95% CI upper
Drinks consumed per week	rs10753661	4.24e-08	A	G	-0.0113656	0.00207506	535425	0.702	5.60271e-05	30	-0.0154327	-0.00729844
Drinks consumed per week	rs28680958	9.78e-09	A	G	-0.0135848	0.0023684	535425	0.23	6.14427e-05	32.9	-0.0182269	-0.00894275
Drinks consumed per week	rs1260326	3.33e-33	C	T	0.023812	0.00198433	537349	0.595	0.00026791	144	0.0199227	0.0277013
Drinks consumed per week	rs62135521	9.91e-09	T	G	-0.0263576	0.00459523	537349	0.0378	6.12228e-05	32.9	-0.0353642	-0.0173509
Drinks consumed per week	rs528301	1.25e-15	A	G	0.0155919	0.00194899	537349	0.605	0.000119089	64	0.0117719	0.019412
Drinks consumed per week	rs6739804	4.72e-10	C	T	-0.0129688	0.00208202	537349	0.66	7.22011e-05	38.8	-0.0170496	-0.00888808
Drinks consumed per week	rs4233567	3.83e-10	T	C	-0.0125899	0.00201085	537349	0.34	7.29454e-05	39.2	-0.0165312	-0.00864866
Drinks consumed per week	rs28732378	2.24e-14	G	A	-0.0167274	0.00219076	533585	0.729	0.000109249	58.3	-0.0210213	-0.0124335
Drinks consumed per week	rs28712821	1.1e-46	A	G	0.0283339	0.00197411	537349	0.594	0.000383217	206	0.0244646	0.0322031
Drinks consumed per week	rs16854020	4.82e-10	A	G	0.018083	0.0029068	537349	0.127	7.2015e-05	38.7	0.0123857	0.0237804
Drinks consumed per week	rs1229984	1e-200	C	T	0.188115	0.00617852	537349	0.953	0.00172216	927	0.176005	0.200225
Drinks consumed per week	rs78234152	2.18e-19	A	G	0.0276538	0.00307075	537349	0.0986	0.000150903	81.1	0.0216351	0.0336725
Drinks consumed per week	rs13107325	1.23e-20	T	C	-0.0364548	0.00391286	537349	0.0654	0.000161508	86.8	-0.044124	-0.0287855
Drinks consumed per week	rs331939	4.5e-09	A	G	-0.0119016	0.00202921	537349	0.339	6.40139e-05	34.4	-0.0158789	-0.00792436
Drinks consumed per week	rs4916723	8.07e-09	C	A	-0.0112709	0.00195315	537349	0.404	6.19671e-05	33.3	-0.0150991	-0.00744272
Drinks consumed per week	rs55872084	1.98e-08	T	G	0.0127314	0.0022684	537349	0.218	5.86177e-05	31.5	0.00828531	0.0171775
Drinks consumed per week	rs10085696	1.24e-10	G	A	-0.0160517	0.00249471	537349	0.201	7.7039e-05	41.4	-0.0209413	-0.011162
Drinks consumed per week	rs2299409	4.8e-08	A	G	-0.0105546	0.00193346	537349	0.493	5.54544e-05	29.8	-0.0143442	-0.00676505
Drinks consumed per week	rs6951574	4.44e-11	C	T	0.0127525	0.00193576	537349	0.459	8.07604e-05	43.4	0.00895845	0.0165466
Drinks consumed per week	rs28601761	7.6e-09	G	C	0.0112989	0.00195507	537349	0.405	6.21531e-05	33.4	0.00746694	0.0151308
Drinks consumed per week	rs55932213	1.8e-08	G	A	0.0124767	0.002216	537349	0.701	5.89898e-05	31.7	0.00813334	0.0168201
Drinks consumed per week	rs2049045	3.97e-08	C	G	-0.0137683	0.00250539	537349	0.189	5.61987e-05	30.2	-0.0186788	-0.00885769
Drinks consumed per week	rs4752999	2.03e-12	T	C	-0.0145643	0.00207008	533585	0.321	9.27601e-05	49.5	-0.0186217	-0.010507
Drinks consumed per week	rs4309187	1.37e-12	C	A	0.0147908	0.00208756	537349	0.697	9.34129e-05	50.2	0.0106991	0.0188824
Drinks consumed per week	rs17542254	8.96e-10	G	A	0.0131418	0.00214605	537349	0.251	6.97822e-05	37.5	0.00893555	0.0173481
Drinks consumed per week	rs1387766	4.79e-08	A	G	-0.010827	0.00198336	537349	0.622	5.54544e-05	29.8	-0.0147144	-0.00693964
Drinks consumed per week	rs34704785	4.52e-08	T	C	-0.0105815	0.00193514	537349	0.412	5.56404e-05	29.9	-0.0143744	-0.00678864
Drinks consumed per week	rs1123285	1.36e-09	G	C	-0.0124183	0.00204989	537349	0.339	6.82936e-05	36.7	-0.0164361	-0.00840054
Drinks consumed per week	rs28929474	2.39e-11	T	C	-0.0476809	0.00713966	537349	0.0154	8.29932e-05	44.6	-0.0616747	-0.0336872
Drinks consumed per week	rs153106	3.63e-12	C	T	-0.0136118	0.00195858	535425	0.409	9.02006e-05	48.3	-0.0174506	-0.00977295
Drinks consumed per week	rs79616692	2.38e-09	C	G	0.0188085	0.00315231	535425	0.11	6.64848e-05	35.6	0.01263	0.0249871
Drinks consumed per week	rs11860773	8.35e-10	C	T	-0.0150051	0.00244381	535425	0.176	7.04064e-05	37.7	-0.0197949	-0.0102152
Drinks consumed per week	rs13332432	5.94e-11	G	C	0.014005	0.00214072	535425	0.296	7.99301e-05	42.8	0.00980915	0.0182008
Drinks consumed per week	rs34121753	1.39e-08	G	A	0.0110694	0.00195072	537349	0.532	5.99202e-05	32.2	0.00724598	0.0148928
Drinks consumed per week	rs76640332	1.47e-18	A	G	-0.0210081	0.00238944	537349	0.204	0.000143834	77.3	-0.0256914	-0.0163248
Drinks consumed per week	rs838145	3.87e-16	A	G	-0.0157978	0.00194017	537349	0.584	0.000123368	66.3	-0.0196006	-0.0119951
Drinks consumed per week	rs6106989	3.81e-08	A	G	0.0108994	0.00198336	537349	0.628	5.61987e-05	30.2	0.00701206	0.0147868
Binge drinking frequency	rs72851717	2.1455e-07	C	T	0.0269676	0.00519947	143445	0.320661	0.000187499	26.9009	0.0167766	0.0371586
Binge drinking frequency	rs74823114	8.68356e-07	C	T	0.0397074	0.00807122	143445	0.104828	0.000168696	24.2027	0.0238878	0.055527
Binge drinking frequency	rs11039183	6.9997e-08	A	G	0.0270675	0.00502036	143445	0.361486	0.000202606	29.0688	0.0172276	0.0369074
Binge drinking frequency	rs61934664	1.51938e-07	A	G	-0.0254413	0.00484547	143445	0.499803	0.000192149	27.5681	-0.0349384	-0.0159442
Binge drinking frequency	rs11109456	1.31701e-06	G	A	0.0380734	0.00787056	143445	0.105291	0.000163108	23.4009	0.0226471	0.0534997
Binge drinking frequency	rs117153009	1.50076e-06	C	T	-0.0919063	0.0191018	143445	0.0164341	0.000161357	23.1495	-0.129346	-0.0544668
Binge drinking frequency	rs4780866	4.67948e-07	A	C	0.0316477	0.00628016	143445	0.182834	0.000177003	25.3947	0.0193386	0.0439568
Binge drinking frequency	rs7206224	2.47125e-06	C	T	-0.025206	0.00535076	143445	0.664173	0.000154676	22.191	-0.0356935	-0.0147185
Binge drinking frequency	rs4889326	4.69172e-06	T	C	0.0267997	0.00585356	143445	0.217523	0.000146107	20.9614	0.0153267	0.0382727
Binge drinking frequency	rs55938136	9.93375e-11	G	A	-0.0375434	0.00580394	143445	0.222766	0.000291615	41.8429	-0.0489191	-0.0261677
Binge drinking frequency	rs578102530	1.57475e-12	A	G	-0.0466998	0.00660669	143445	0.185414	0.000348197	49.9646	-0.0596489	-0.0337507
Binge drinking frequency	rs2664237	4.48372e-06	A	G	0.0230009	0.00501345	143445	0.371981	0.000146713	21.0483	0.0131745	0.0328273
Binge drinking frequency	rs73188536	2.16458e-06	G	A	0.0401041	0.00846494	143445	0.092143	0.00015645	22.4455	0.0235128	0.0566954
Binge drinking frequency	rs1229984	1.06135e-34	C	T	0.197187	0.0160426	143445	0.976743	0.00105212	151.08	0.165744	0.22863
Binge drinking frequency	rs13107325	2.35492e-10	T	C	-0.0590542	0.00931924	143445	0.0725077	0.000279855	40.1551	-0.0773199	-0.0407885
Binge drinking frequency	rs28712821	7.9551e-10	A	G	0.0307168	0.00499755	143445	0.602615	0.000263292	37.7779	0.0209216	0.040512
Binge drinking frequency	rs72660039	4.40985e-06	G	A	-0.0229247	0.00499307	143445	0.376031	0.000146934	21.0801	-0.0327111	-0.0131383
Binge drinking frequency	rs13175670	2.18992e-06	T	A	-0.0270166	0.00570534	143445	0.767863	0.000156295	22.4232	-0.0381991	-0.0158341
Binge drinking frequency	rs7726836	4.97637e-06	A	T	-0.0247437	0.00541911	143445	0.7246	0.00014532	20.8484	-0.0353652	-0.0141222
Binge drinking frequency	rs111531999	6.60028e-07	A	G	0.0488951	0.00983199	143445	0.0659165	0.00017238	24.7313	0.0296244	0.0681658
Binge drinking frequency	rs2474896	1.39222e-06	T	C	0.0235889	0.00488748	143445	0.547784	0.000162364	23.2941	0.0140094	0.0331684
Binge drinking frequency	rs76824375	2.09763e-06	T	A	-0.0899109	0.0189524	143445	0.0176383	0.000156871	22.5059	-0.127058	-0.0527642
Binge drinking frequency	rs78332577	2.68678e-06	A	G	-0.102784	0.0218985	143445	0.013488	0.000153557	22.0304	-0.145705	-0.0598629
Binge drinking frequency	rs188050174	1.87362e-07	C	A	0.071337	0.0136876	143445	0.0370509	0.000189325	27.1628	0.0445093	0.0981647
Alcohol use disorder	rs77694582	2.034e-06	A	G	0.306999	0.0646	28757	NA	0.000784739	22.5845	0.180383	0.433615
Alcohol use disorder	rs79171978	3.47e-07	C	G	0.182796	0.0359	28757	NA	0.000900765	25.9267	0.112432	0.25316
Alcohol use disorder	rs2006682	3.599e-06	G	C	0.118796	0.0256	28757	NA	0.000748263	21.5339	0.0686199	0.168972
Alcohol use disorder	rs111312143	1.49e-06	A	C	-0.257101	0.0534	28757	NA	0.000805438	23.1806	-0.361765	-0.152437
Alcohol use disorder	rs870089	3.749e-06	G	C	-0.178804	0.0387	28757	NA	0.000741764	21.3467	-0.254656	-0.102952
Alcohol use disorder	rs1028427	1.856e-06	A	G	0.123597	0.0259	28757	NA	0.00079128	22.7729	0.0728332	0.174361
Alcohol use disorder	rs5768156	3.879e-06	A	G	0.105297	0.0228	28757	NA	0.000741127	21.3284	0.0606085	0.149985
Alcohol use disorder	rs56328486	4.804e-06	T	C	0.202198	0.0442	28757	NA	0.000727191	20.927	0.115566	0.28883
Alcohol use disorder	rs9571413	5.417e-08	G	C	0.292901	0.0539	28757	NA	0.00102583	29.53	0.187257	0.398545
Alcohol use disorder	rs579837	1.299e-06	T	C	0.258101	0.0533	28757	NA	0.000814758	23.4491	0.153633	0.362569
Alcohol use disorder	rs147909804	3.356e-06	C	T	-0.689295	0.1483	28757	NA	0.000750685	21.6037	-0.979963	-0.398627
Alcohol use disorder	rs10191160	4.57e-06	G	A	-0.168703	0.0368	28757	NA	0.000730277	21.0159	-0.240831	-0.0965747
Alcohol use disorder	rs1229984	1.363e-13	T	C	-0.721999	0.0976	28757	NA	0.00189935	54.7235	-0.913295	-0.530703
Alcohol use disorder	rs13296886	1.963e-06	G	C	0.182996	0.0385	28757	NA	0.000785016	22.5924	0.107536	0.258456
Alcohol use disorder	rs78323057	3.762e-06	C	G	-0.356804	0.0772	28757	NA	0.000742263	21.3611	-0.508116	-0.205492
Alcohol use disorder	rs187025437	4.004e-06	A	G	0.321902	0.0698	28757	NA	0.000739048	21.2685	0.185094	0.45871
Alcohol use disorder	rs7240201	3.843e-06	T	C	-0.143905	0.0312	28757	NA	0.000739227	21.2737	-0.205057	-0.082753
Alcohol use disorder	rs10789062	7.185e-07	T	C	0.147204	0.0297	28757	NA	0.000853514	24.5655	0.0889917	0.205416
Alcohol use disorder	rs8088633	2.912e-06	A	G	0.341701	0.0731	28757	NA	0.000759251	21.8504	0.198425	0.484977

## Sheet: eTable 5- subcortical inst.
eTable 5: Subcortical volume instrument SNPs
Left/right subcortical structures														Combined hemisphere subcortical structures (ENIGMA Wave 2)
Exposure	SNP	P-value	Effect allele	Other allele	Beta	SE	Sample size	EAF	R2	F-statistic	95% CI lower	95% CI upper		EXPOSURE SUBCORTICAL VOL	SNP	EFFECT ALLELE	OTHER ALLELE	BETA	SE	PVALUE	SAMPLESIZE	MR KEEP	eaf.exposure	F-STATISTIC
left.amygdala	rs3176459	1.81e-10	G	A	-0.05528	0.00866322	18552	NA	0.00218995	40.7172	-0.0722599	-0.0383001		Accumbens	rs429358	T	C	0.057014	0.0115506	7.982e-07	28589	TRUE	NA	24.3641
left.amygdala	rs763678	1.03e-06	G	C	0.09524	0.0194845	18676	NA	0.00127768	23.8925	0.0570505	0.13343		Accumbens	rs142832073	A	T	-0.200327	0.0385838	2.084e-07	22855	TRUE	NA	26.9569
left.amygdala	rs13095889	3.5e-09	A	G	0.0552	0.00934168	17867	NA	0.00195042	34.9163	0.0368903	0.0735097		Accumbens	rs13107325	T	C	0.0968135	0.0168137	8.529e-09	28418	TRUE	NA	33.1546
left.amygdala	rs12630707	3.69e-06	A	C	0.03961	0.00855508	17134	NA	0.00124957	21.4369	0.0228421	0.0563779		Accumbens	rs148596652	A	G	0.0458825	0.00991839	3.735e-06	20385	TRUE	NA	21.3999
left.amygdala	rs112065157	3.75e-06	A	G	0.1307	0.0282534	18465	NA	0.0011576	21.3999	0.0753234	0.186077		Accumbens	rs35783847	C	G	0.0448884	0.00979669	4.615e-06	28697	TRUE	NA	20.9947
left.amygdala	rs62404950	4.21e-06	T	C	-0.04879	0.0106019	18308	NA	0.00115545	21.1784	-0.0695697	-0.0280103		Accumbens	rs9671291	A	G	0.0476171	0.0084293	1.611e-08	28697	TRUE	NA	31.9112
left.amygdala	rs145857784	3.89e-06	A	G	0.1705	0.0369128	18435	NA	0.00115598	21.3352	0.098151	0.242849		Accumbens	rs3120029	A	G	-0.0495725	0.0102001	1.177e-06	28596	TRUE	NA	23.6196
left.amygdala	rs79314194	3.87e-06	G	A	0.1365	0.0295519	18676	NA	0.00114108	21.3352	0.0785784	0.194422		Accumbens	rs7312605	A	C	0.0511873	0.0100703	3.71e-07	28697	TRUE	NA	25.8369
left.amygdala	rs112837741	4.27e-06	C	T	0.1497	0.0325506	18590	NA	0.00113646	21.1508	0.0859009	0.213499		Accumbens	rs13110201	A	G	-0.0412056	0.00840759	9.514e-07	28697	TRUE	NA	24.0198
left.amygdala	rs10961174	4.53e-06	A	G	-0.03819	0.0083257	17952	NA	0.00117067	21.0406	-0.0545084	-0.0218716		Accumbens	rs1042725	T	C	-0.040739	0.00834645	1.054e-06	28697	TRUE	NA	23.8242
left.amygdala	rs1888072	9.1e-07	T	C	-0.04034	0.00821254	18161	NA	0.00132678	24.1277	-0.0564366	-0.0242434		Accumbens	rs176401	A	T	0.0471464	0.00880419	8.533e-08	28536	TRUE	NA	28.676
left.amygdala	rs117444768	3.32e-06	A	G	-0.1685	0.036221	18611	NA	0.00116146	21.6411	-0.239493	-0.0975069		Accumbens	rs73021289	T	G	0.0729578	0.0153337	1.96e-06	28417	TRUE	NA	22.6386
left.amygdala	rs322619	2.17e-06	T	C	-0.0507	0.0107007	18598	NA	0.00120559	22.4486	-0.0716734	-0.0297266		Accumbens	rs9854712	A	G	0.0944293	0.0147132	1.384e-10	28417	TRUE	NA	41.1907
left.amygdala	rs680887	1.06e-06	T	A	0.03958	0.00810733	18586	NA	0.00128072	23.8339	0.0236896	0.0554704		Accumbens	rs2307009	A	C	0.106417	0.0231744	4.391e-06	22404	TRUE	NA	21.0865
left.amygdala	rs11062908	2.19e-16	G	T	-0.06853	0.008338	18469	NA	0.00364426	67.552	-0.0848725	-0.0521875		Accumbens	rs11747514	T	G	-0.0576081	0.00999966	8.357e-09	28697	TRUE	NA	33.1891
left.amygdala	rs17178006	1.01e-08	G	T	-0.07164	0.0124983	18676	NA	0.00175616	32.8558	-0.0961366	-0.0471434		Accumbens	rs61988741	A	G	0.058973	0.0128622	4.544e-06	28579	TRUE	NA	21.0222
left.amygdala	rs2723917	6.92e-07	C	T	0.04282	0.00862437	18426	NA	0.00133606	24.6512	0.0259162	0.0597238											MEAN F-STATISTIC	26.4928
left.amygdala	rs10778213	1.06e-06	C	T	-0.03985	0.00816264	18676	NA	0.00127455	23.8339	-0.0558488	-0.0238512		Amygdala	rs56120206	T	G	-0.0440935	0.00912721	1.359e-06	30142	TRUE	NA	23.3386
left.amygdala	rs7132910	1.16e-06	C	T	0.06025	0.0123869	18471	NA	0.00127921	23.6585	0.0359716	0.0845284		Amygdala	rs35679428	A	C	0.0403158	0.00822099	9.37e-07	29791	TRUE	NA	24.0492
left.amygdala	rs11855694	9.38e-07	C	T	-0.04005	0.00816347	18026	NA	0.00133345	24.0688	-0.0560504	-0.0240496		Amygdala	rs10198791	T	C	0.0495141	0.00991472	5.903e-07	21830	TRUE	NA	24.94
left.amygdala	rs35570291	2.75e-06	G	A	0.04216	0.00898934	18347	NA	0.00119746	21.9961	0.0245409	0.0597791		Amygdala	rs2195243	C	G	-0.0491373	0.00986496	6.318e-07	30024	TRUE	NA	24.8104
left.amygdala	rs2290018	1.02e-06	A	G	-0.04102	0.00839026	17743	NA	0.00134533	23.9023	-0.0574649	-0.0245751		Amygdala	rs117833461	T	C	0.0777068	0.0159562	1.115e-06	30024	TRUE	NA	23.7169
left.amygdala	rs117114632	1.62e-06	A	G	0.1338	0.0278924	18589	NA	0.00123636	23.0112	0.0791308	0.188469		Amygdala	rs17178006	T	G	0.0643944	0.013067	8.322e-07	29863	TRUE	NA	24.2852
left.insula	rs1394094	1.44e-06	A	T	0.03664	0.00760166	18581	NA	0.00124877	23.2324	0.0217407	0.0515393		Amygdala	rs11577519	T	C	-0.0494303	0.00915885	6.766e-08	30142	TRUE	NA	29.1276
left.insula	rs11941395	1.98e-06	G	T	0.05119	0.010761	18559	NA	0.00121782	22.629	0.0300985	0.0722815		Amygdala	rs10774183	T	C	0.0442208	0.00844231	1.62e-07	29313	TRUE	NA	27.4366
left.insula	rs7694720	1.43e-06	C	T	-0.03625	0.00751607	18644	NA	0.0012461	23.2613	-0.0509815	-0.0215185		Amygdala	rs62454618	T	C	0.105814	0.0229532	4.036e-06	29039	TRUE	NA	21.2521
left.insula	rs7727124	6e-07	A	G	-0.03651	0.00731224	18617	NA	0.00133731	24.93	-0.050842	-0.022178		Amygdala	rs35283830	A	G	0.0818321	0.0164553	6.585e-07	27647	TRUE	NA	24.7307
left.insula	rs78691831	3.37e-06	G	A	-0.134	0.0288296	18597	NA	0.00116034	21.6039	-0.190506	-0.077494		Amygdala	rs72828610	T	C	-0.0800749	0.0167977	1.871e-06	29863	TRUE	NA	22.7243
left.insula	rs2347694	1.24e-06	A	G	0.0402	0.00828866	18226	NA	0.00128894	23.5225	0.0239542	0.0564458		Amygdala	rs1342250	C	G	0.049148	0.00976321	4.816e-07	30142	TRUE	NA	25.3412
left.insula	rs146546654	1.04e-06	C	G	0.1421	0.0290831	18537	NA	0.0012862	23.873	0.0850971	0.199103		Amygdala	rs113315762	T	C	-0.0628235	0.0134439	2.968e-06	30024	TRUE	NA	21.8369
left.insula	rs10283100	4.91e-10	A	G	-0.09868	0.0158522	18676	NA	0.00207059	38.7506	-0.12975	-0.0676097		Amygdala	rs118024081	T	C	-0.189661	0.0372395	3.519e-07	25035	TRUE	NA	25.9386
left.insula	rs55705857	9.01e-07	G	A	-0.07755	0.0157814	18676	NA	0.00129129	24.1474	-0.108482	-0.0466184											MEAN F-STATISTIC	24.5377
left.insula	rs75157726	5.47e-07	A	T	-0.06998	0.0139653	18584	NA	0.00134935	25.1101	-0.0973519	-0.0426081		Brainstem	rs252646	A	C	-0.0804597	0.00997023	7.027e-16	24945	TRUE	NA	65.1249
left.insula	rs34860245	7.62e-07	C	T	0.05261	0.0106347	18573	NA	0.00131592	24.4728	0.0317659	0.0734541		Brainstem	rs6755811	T	C	-0.046636	0.00949429	8.998e-07	24827	TRUE	NA	24.1277
left.insula	rs113864941	3.12e-06	T	C	0.08769	0.0188015	18676	NA	0.0011634	21.7529	0.0508391	0.124541		Brainstem	rs2604861	A	G	-0.0423844	0.00927855	4.917e-06	24945	TRUE	NA	20.8666
left.insula	rs2014471	4.03e-06	A	G	-0.03407	0.00738885	18597	NA	0.00114196	21.2613	-0.0485522	-0.0195878		Brainstem	rs10027331	A	G	-0.0675922	0.010535	1.396e-10	24945	TRUE	NA	41.1651
left.insula	rs9421250	1.51e-08	T	A	0.04724	0.00834334	18518	NA	0.0017282	32.0582	0.030887	0.063593		Brainstem	rs77404478	A	C	-0.0618281	0.0116393	1.086e-07	24070	TRUE	NA	28.2173
left.insula	rs321406	4.63e-10	A	G	-0.04876	0.00782037	18634	NA	0.00208191	38.8752	-0.0640879	-0.0334321		Brainstem	rs7968440	A	G	0.0438705	0.0093282	2.562e-06	24945	TRUE	NA	22.1182
left.insula	rs10892562	2.24e-06	G	A	-0.03518	0.00743449	18676	NA	0.00119753	22.3918	-0.0497516	-0.0206084		Brainstem	rs4713069	T	G	-0.0419002	0.00908701	4.001e-06	24945	TRUE	NA	21.2613
left.insula	rs725454	3.65e-06	G	A	-0.0407	0.0087867	18656	NA	0.00114873	21.4554	-0.0579219	-0.0234781		Brainstem	rs12536500	T	C	-0.0538798	0.0103955	2.178e-07	24945	TRUE	NA	26.8635
left.insula	rs1978730	7.25e-10	A	C	-0.06512	0.0105646	18397	NA	0.00206102	37.9949	-0.0858266	-0.0444134		Brainstem	rs76700461	T	C	0.0831386	0.0179255	3.525e-06	24666	TRUE	NA	21.511
left.insula	rs77587378	1.29e-06	T	G	0.161	0.0332507	18542	NA	0.00126283	23.445	0.0958286	0.226171		Brainstem	rs62177906	T	C	-0.0865005	0.0182529	2.144e-06	23952	TRUE	NA	22.4581
left.insula	rs75326614	2.9e-06	T	C	-0.08054	0.0172131	18576	NA	0.00117718	21.893	-0.114278	-0.0468024		Brainstem	rs6088802	A	G	0.0423033	0.00917046	3.966e-06	24945	TRUE	NA	21.2798
left.insula	rs117520861	1.98e-06	C	G	-0.08048	0.0169182	18676	NA	0.0012102	22.629	-0.11364	-0.0473203		Brainstem	rs7269123	T	C	0.0579333	0.00966683	2.057e-09	21958	TRUE	NA	35.916
left.insula	rs74465604	1.83e-06	C	T	-0.05523	0.0115738	18676	NA	0.00121783	22.772	-0.0779146	-0.0325454		Brainstem	rs9322194	T	C	0.0607837	0.00957826	2.216e-10	24292	TRUE	NA	40.2717
left.insula	rs3110494	5.4e-14	A	G	0.05454	0.00724495	18578	NA	0.00304115	56.6708	0.0403399	0.0687401		Brainstem	rs7539259	A	G	0.0641754	0.0125196	2.955e-07	16633	TRUE	NA	26.2759
left.insula	rs141961318	2.23e-06	A	G	0.03661	0.00773505	18618	NA	0.00120176	22.4013	0.0214493	0.0517707		Brainstem	rs6095988	C	G	-0.0607977	0.00917009	3.356e-11	24945	TRUE	NA	43.9569
left.insula	rs9954838	4.97e-07	A	C	-0.03691	0.00733943	18532	NA	0.00136285	25.2908	-0.0512953	-0.0225247		Brainstem	rs17028	T	C	-0.0598494	0.0107488	2.583e-08	24945	TRUE	NA	31.0026
left.insula	rs13048111	4.87e-06	A	C	-0.0442	0.00966754	17866	NA	0.00116863	20.9032	-0.0631484	-0.0252516		Brainstem	rs1430058	T	C	0.0470877	0.00930954	4.227e-07	24945	TRUE	NA	25.5834
left.insula	rs4821940	1.56e-07	T	C	0.03821	0.00728087	18556	NA	0.00148204	27.5415	0.0239395	0.0524805		Brainstem	rs670084	A	C	-0.0861651	0.0158479	5.42e-08	24827	TRUE	NA	29.561
right.insula	rs72631887	4.16e-06	G	T	-0.1083	0.0235179	18677	NA	0.00113412	21.206	-0.154395	-0.0622049		Brainstem	rs165899	T	C	-0.0595219	0.0121971	1.059e-06	24945	TRUE	NA	23.8144
right.insula	rs2480767	2.45e-06	T	C	0.03596	0.00762834	18137	NA	0.00122372	22.2218	0.0210085	0.0509115		Brainstem	rs78607076	A	G	-0.0783271	0.0170759	4.501e-06	24666	TRUE	NA	21.0406
right.insula	rs679758	2.89e-06	T	C	-0.1079	0.0230556	18674	NA	0.00117151	21.9024	-0.153089	-0.0627111		Brainstem	rs112178027	T	C	-0.0672095	0.011976	1.999e-08	24945	TRUE	NA	31.4945
right.insula	rs34249427	3.76e-06	A	G	-0.1005	0.021725	18542	NA	0.0011528	21.3999	-0.143081	-0.0579189		Brainstem	rs2030580	A	G	0.054361	0.00926398	4.401e-09	24070	TRUE	NA	34.4334
right.insula	rs16828714	2.55e-06	T	G	-0.03669	0.00779643	18274	NA	0.00121044	22.1464	-0.051971	-0.021409		Brainstem	rs9505301	A	G	-0.0840506	0.0144665	6.263e-09	24827	TRUE	NA	33.7561
right.insula	rs115205045	3.91e-06	G	T	0.09445	0.0204526	18677	NA	0.00114053	21.3259	0.0543629	0.134537		Brainstem	rs9543483	A	T	0.0414155	0.00900338	4.219e-06	24827	TRUE	NA	21.16
right.insula	rs115400597	2.44e-07	C	G	0.1281	0.0248064	18677	NA	0.00142576	26.6669	0.0794796	0.17672		Brainstem	rs13067154	T	C	-0.0484327	0.0100692	1.51e-06	24945	TRUE	NA	23.1361
right.insula	rs117388953	2.66e-06	G	A	0.121	0.0257611	18636	NA	0.00118243	22.0618	0.0705082	0.171492		Brainstem	rs11111090	A	C	0.0905201	0.00894114	4.322e-24	24945	TRUE	NA	102.495
right.insula	rs9853192	3.84e-06	G	A	0.05025	0.0108743	18625	NA	0.00114519	21.3536	0.0289364	0.0715636		Brainstem	rs11615982	A	G	-0.0730398	0.0113328	1.156e-10	24827	TRUE	NA	41.538
right.insula	rs11732061	6.5e-07	C	T	0.05358	0.0107655	18637	NA	0.00132734	24.7705	0.0324796	0.0746804		Brainstem	rs2639	T	C	-0.063529	0.0111376	1.171e-08	24945	TRUE	NA	32.5356
right.insula	rs10440362	4.41e-06	A	T	0.08857	0.0192879	18662	NA	0.00112864	21.0865	0.0507657	0.126374		Brainstem	rs10217651	A	G	0.087158	0.00916199	1.846e-21	24945	TRUE	NA	90.4972
right.insula	rs7694720	5.95e-07	C	T	-0.03741	0.00749099	18645	NA	0.00133584	24.94	-0.0520923	-0.0227277		Brainstem	rs2032563	A	G	-0.05446	0.0112127	1.189e-06	24945	TRUE	NA	23.5904
right.insula	rs62446730	2.37e-06	A	G	0.03594	0.00761441	18677	NA	0.0011914	22.2784	0.0210158	0.0508642		Brainstem	rs9858833	C	G	0.0423283	0.00923997	4.624e-06	24945	TRUE	NA	20.9856
right.insula	rs201077158	2.68e-06	T	A	0.04293	0.00914377	17963	NA	0.00122563	22.043	0.0250082	0.0608518		Brainstem	rs9400241	A	C	0.0666296	0.00964389	4.865e-12	24945	TRUE	NA	47.7343
right.insula	rs2536182	1.61e-06	G	C	-0.03484	0.00725985	18619	NA	0.0012354	23.0304	-0.0490693	-0.0206107		Brainstem	rs11644675	A	G	0.0604622	0.00905529	2.442e-11	24945	TRUE	NA	44.5823
right.insula	rs10283100	3.1e-11	A	G	-0.105	0.015799	18677	NA	0.00235932	44.1693	-0.135966	-0.074034		Brainstem	rs13265683	A	C	-0.0473852	0.00959214	7.803e-07	24945	TRUE	NA	24.4036
right.insula	rs55705857	2.37e-06	G	A	-0.07425	0.0157309	18677	NA	0.0011914	22.2784	-0.105083	-0.0434174		Brainstem	rs13388394	A	G	-0.125653	0.0232733	6.695e-08	24361	TRUE	NA	29.1492
right.insula	rs76502285	3.4e-06	A	G	-0.1168	0.0251399	18625	NA	0.0011576	21.5853	-0.166074	-0.0675258		Brainstem	rs11684404	T	C	-0.0549163	0.00944065	5.999e-09	24945	TRUE	NA	33.8375
right.insula	rs10980634	1.35e-06	G	A	0.05117	0.0105854	18559	NA	0.00125751	23.3676	0.0304225	0.0719175		Brainstem	rs7121816	T	G	-0.0643856	0.00894493	6.128e-13	24945	TRUE	NA	51.8112
right.insula	rs1637571	1.38e-09	G	A	0.04984	0.00822307	18467	NA	0.00198531	36.7357	0.0337228	0.0659572		Brainstem	rs6489111	A	G	-0.0470256	0.00936765	5.165e-07	24945	TRUE	NA	25.2004
right.insula	rs321404	7.36e-10	C	T	-0.04793	0.00777958	18623	NA	0.00203408	37.9579	-0.063178	-0.032682		Brainstem	rs149352678	T	C	0.0711411	0.0150531	2.288e-06	24827	TRUE	NA	22.3351
right.insula	rs12787285	5.98e-07	C	T	-0.03704	0.00741839	18640	NA	0.00133566	24.93	-0.05158	-0.0225		Brainstem	rs13028842	A	G	-0.052692	0.0103684	3.728e-07	24070	TRUE	NA	25.8267
right.insula	rs12369969	8.26e-07	T	C	-0.0501	0.0101602	18505	NA	0.00131223	24.3148	-0.070014	-0.030186		Brainstem	rs916888	T	C	0.0480819	0.0103781	3.595e-06	24945	TRUE	NA	21.4647
right.insula	rs3783324	5.31e-08	C	T	-0.05114	0.00939555	18677	NA	0.00158373	29.6262	-0.0695553	-0.0327247		Brainstem	rs11629967	T	G	0.0469557	0.00976616	1.522e-06	24945	TRUE	NA	23.1169
right.insula	rs78660637	2.92e-07	T	C	-0.06872	0.0133931	18668	NA	0.0014083	26.3272	-0.0949705	-0.0424695											MEAN F-STATISTIC	33.2738
right.insula	rs57326739	3.5e-06	A	C	0.05901	0.0127177	18620	NA	0.00115493	21.5296	0.0340834	0.0839366		Caudate	rs13234297	A	G	-0.129019	0.0280658	4.283e-06	27872	TRUE	NA	21.1324
right.insula	rs3110494	2.5e-12	A	G	0.05064	0.00722603	18579	NA	0.00263645	49.1121	0.036477	0.064803		Caudate	rs4925150	A	C	0.0412373	0.0082939	6.61e-07	30153	TRUE	NA	24.7208
right.insula	rs62103445	2.11e-08	A	G	0.04246	0.00757538	18069	NA	0.00173565	31.416	0.0276123	0.0573077		Caudate	rs55989340	A	G	-0.0473575	0.00929124	3.456e-07	30153	TRUE	NA	25.9794
right.insula	rs62109933	4.81e-06	T	C	0.03898	0.00852208	16816	NA	0.0012426	20.9215	0.0222767	0.0556833		Caudate	rs12952581	A	G	-0.0427931	0.00842881	3.843e-07	30153	TRUE	NA	25.7759
right.insula	rs138275215	1.54e-06	C	A	0.09971	0.0207384	18218	NA	0.00126729	23.1169	0.0590628	0.140357		Caudate	rs6135517	A	G	-0.0428848	0.00834822	2.797e-07	30153	TRUE	NA	26.3888
Brain.stem	rs2803329	5.26e-07	A	G	0.04797	0.00955959	17981	NA	0.00139843	25.1803	0.0292332	0.0667068		Caudate	rs182188717	A	G	-0.145378	0.0309118	2.56e-06	26675	TRUE	NA	22.1182
Brain.stem	rs2797682	4.52e-06	G	A	-0.04979	0.0108546	18573	NA	0.00113158	21.0406	-0.071065	-0.028515		Caudate	rs17223593	T	G	-0.0563171	0.0119722	2.556e-06	30153	TRUE	NA	22.1276
Brain.stem	rs7524805	2.13e-06	A	C	-0.1182	0.0249262	18675	NA	0.00120265	22.4866	-0.167055	-0.0693447		Caudate	rs7037351	T	C	0.0467814	0.0100131	2.981e-06	29954	TRUE	NA	21.8276
Brain.stem	rs11584472	1.31e-06	C	T	0.03547	0.00732851	18602	NA	0.00125772	23.4256	0.0211061	0.0498339		Caudate	rs3807730	T	C	0.0429172	0.00842505	3.502e-07	30153	TRUE	NA	25.9488
Brain.stem	rs6699022	3.38e-06	A	T	0.04716	0.0101463	18561	NA	0.00116259	21.6039	0.0272733	0.0670467		Caudate	rs62044990	A	C	0.1052	0.018366	1.019e-08	29874	TRUE	NA	32.81
Brain.stem	rs2953329	2.46e-06	G	A	0.03681	0.00781031	17059	NA	0.0013004	22.2124	0.0215018	0.0521182		Caudate	rs12445022	A	G	0.0472439	0.00867338	5.123e-08	30153	TRUE	NA	29.6698
Brain.stem	rs390480	3.06e-06	G	T	-0.03589	0.00768687	18675	NA	0.00116595	21.7996	-0.0509563	-0.0208237		Caudate	rs6881023	T	C	0.0380952	0.00826359	4.036e-06	29954	TRUE	NA	21.2521
Brain.stem	rs13388394	1.3e-06	G	A	0.08764	0.0181	18675	NA	0.00125385	23.445	0.0521641	0.123116		Caudate	rs17062045	A	G	0.060345	0.0129329	3.07e-06	30153	TRUE	NA	21.7716
Brain.stem	rs9309479	9.54e-07	T	C	0.0366	0.00746482	17858	NA	0.00134433	24.0394	0.021969	0.051231		Caudate	rs7040561	A	T	-0.0654678	0.0113738	8.603e-09	29760	TRUE	NA	33.1315
Brain.stem	rs79834661	2.25e-06	C	T	-0.06978	0.0147464	18570	NA	0.00120435	22.3918	-0.098683	-0.040877		Caudate	rs6518737	A	G	0.0415714	0.00841016	7.675e-07	30153	TRUE	NA	24.4332
Brain.stem	rs3845731	3.36e-06	A	G	-0.04148	0.00892235	18580	NA	0.0011619	21.6132	-0.0589678	-0.0239922		Caudate	rs148598074	A	G	-0.050067	0.0104786	1.769e-06	29954	TRUE	NA	22.8293
Brain.stem	rs1063656	7.98e-08	T	C	0.04478	0.00833892	18582	NA	0.00154947	28.8369	0.0284357	0.0611243		Caudate	rs10050717	A	T	0.0408647	0.00834484	9.715e-07	29954	TRUE	NA	23.9806
Brain.stem	rs12469528	1.15e-06	G	A	-0.0469	0.00963831	18675	NA	0.00126629	23.678	-0.0657911	-0.0280089		Caudate	rs17593779	T	C	0.0619153	0.0124678	6.83e-07	30153	TRUE	NA	24.6612
Brain.stem	rs62185728	1.9e-10	T	G	-0.0789	0.0123804	18635	NA	0.00217477	40.6151	-0.103165	-0.0546345		Caudate	rs138105	A	G	0.0431161	0.00913089	2.34e-06	30153	TRUE	NA	22.2973
Brain.stem	rs3816058	2.32e-06	C	T	0.04778	0.0101122	18450	NA	0.0012086	22.3256	0.0279601	0.0675999		Caudate	rs35305377	A	G	-0.043192	0.00818805	1.326e-07	30035	TRUE	NA	27.8256
Brain.stem	rs62252239	1.45e-06	T	G	0.0433	0.0089834	18546	NA	0.00125112	23.2324	0.0256925	0.0609075		Caudate	rs72762653	T	C	-0.0715532	0.0144874	7.85e-07	29874	TRUE	NA	24.3937
Brain.stem	rs61762319	1.4e-06	G	A	0.1019	0.0211104	18675	NA	0.0012461	23.2999	0.0605236	0.143276		Caudate	rs2196448	T	C	-0.0469234	0.00968291	1.258e-06	30153	TRUE	NA	23.4837
Brain.stem	rs78054167	1.23e-07	T	A	0.04124	0.0077929	17619	NA	0.00158697	28.0053	0.0259659	0.0565141		Caudate	rs148470213	T	C	0.0503509	0.00960345	1.58e-07	21841	TRUE	NA	27.489
Brain.stem	rs1797852	9.51e-09	T	C	0.04251	0.00740334	18570	NA	0.00177233	32.9706	0.0279994	0.0570206		Caudate	rs2845880	A	C	0.0649161	0.0086428	5.862e-14	30153	TRUE	NA	56.4151
Brain.stem	rs1344223	4e-06	A	G	-0.03568	0.00773466	18490	NA	0.00114956	21.2798	-0.0508399	-0.0205201		Caudate	rs73485097	A	G	0.0578509	0.0126672	4.944e-06	21680	TRUE	NA	20.8575
Brain.stem	rs2702533	2.16e-09	C	T	-0.04378	0.00731007	18524	NA	0.00193256	35.8681	-0.0581077	-0.0294523		Caudate	rs12126271	A	G	0.0384818	0.00817024	2.482e-06	30153	TRUE	NA	22.1841
Brain.stem	rs141778904	4.44e-06	A	G	0.05078	0.0110608	18502	NA	0.00113789	21.0773	0.0291009	0.0724591		Caudate	rs2469957	A	C	-0.0387618	0.00834304	3.382e-06	29954	TRUE	NA	21.5853
Brain.stem	rs2102191	2.25e-06	T	A	0.0361	0.00763052	18389	NA	0.00121568	22.3824	0.0211442	0.0510558		Caudate	rs11108100	T	C	-0.0442465	0.00945639	2.881e-06	29927	TRUE	NA	21.893
Brain.stem	rs2728107	8.96e-09	T	C	-0.07168	0.0124618	18660	NA	0.00176993	33.0855	-0.096105	-0.047255		Caudate	rs9867953	T	C	-0.0397459	0.00819334	1.231e-06	30153	TRUE	NA	23.5322
Brain.stem	rs2087927	7.48e-08	A	G	0.04467	0.00829989	18624	NA	0.00155289	28.9659	0.0284022	0.0609378		Caudate	rs872366	A	C	0.0413598	0.00867628	1.87e-06	29954	TRUE	NA	22.7243
Brain.stem	rs2436396	2.35e-06	A	G	-0.038	0.00804744	18350	NA	0.00121364	22.2973	-0.053773	-0.022227		Caudate	rs62380789	A	C	-0.0780015	0.016146	1.357e-06	30035	TRUE	NA	23.3386
Brain.stem	rs77861920	6.86e-07	C	A	-0.06001	0.0120817	18575	NA	0.00132643	24.6711	-0.0836902	-0.0363298		Caudate	rs9840170	T	C	-0.0387579	0.0081716	2.102e-06	30153	TRUE	NA	22.496
Brain.stem	rs17696707	2.34e-09	A	G	0.07568	0.0126661	18654	NA	0.00191018	35.7006	0.0508544	0.100506		Caudate	rs7584428	A	G	-0.0444646	0.00828173	7.927e-08	30153	TRUE	NA	28.8262
Brain.stem	rs12215796	3.2e-11	A	G	-0.04843	0.00729258	18675	NA	0.00235604	44.1029	-0.0627234	-0.0341366		Caudate	rs76139901	T	C	-0.105799	0.0217873	1.198e-06	25630	TRUE	NA	23.5807
Brain.stem	rs72922951	4.51e-06	T	C	0.04642	0.0101177	18145	NA	0.00115874	21.0497	0.0265893	0.0662507		Caudate	rs11082987	A	G	0.0448511	0.00879778	3.432e-07	30153	TRUE	NA	25.9896
Brain.stem	rs2153960	1.26e-11	G	A	-0.05385	0.00794599	18675	NA	0.00245328	45.9277	-0.0694241	-0.0382759		Caudate	rs57364387	C	G	0.0602536	0.0127064	2.112e-06	29954	TRUE	NA	22.4866
Brain.stem	rs2299876	6.74e-07	G	A	-0.03735	0.00751509	18002	NA	0.00137024	24.7009	-0.0520796	-0.0226204		Caudate	rs11945428	T	G	0.04684	0.0102584	4.974e-06	30153	TRUE	NA	20.8484
Brain.stem	rs66482438	9.69e-08	C	G	0.04876	0.00914136	18659	NA	0.0015225	28.4516	0.0308429	0.0666771		Caudate	rs74866494	T	C	-0.093326	0.0185723	5.04e-07	29380	TRUE	NA	25.2506
Brain.stem	rs12538361	4.9e-06	G	A	-0.03696	0.00808576	18675	NA	0.00111757	20.894	-0.0528081	-0.0211119		Caudate	rs2680700	T	G	-0.0416888	0.00838471	6.635e-07	30153	TRUE	NA	24.7208
Brain.stem	rs11978744	7.49e-07	C	A	-0.03611	0.00729495	18638	NA	0.00131293	24.5025	-0.0504081	-0.0218119		Caudate	rs76099988	A	T	0.0721661	0.0145938	7.606e-07	29874	TRUE	NA	24.453
Brain.stem	rs12538651	2.65e-06	G	A	0.06487	0.013808	18468	NA	0.00119368	22.0712	0.0378063	0.0919337		Caudate	rs7048217	C	G	-0.0493412	0.00824965	2.224e-09	30039	TRUE	NA	35.7724
Brain.stem	rs113990692	6.29e-08	G	A	-0.04829	0.00892112	18261	NA	0.00160197	29.3006	-0.0657754	-0.0308046		Caudate	rs12928404	T	C	0.044204	0.00826706	8.948e-08	30153	TRUE	NA	28.5904
Brain.stem	rs72704981	2.21e-06	A	T	-0.06679	0.0141056	18592	NA	0.00120445	22.4202	-0.094437	-0.039143		Caudate	rs7930181	A	G	-0.0417343	0.00887776	2.592e-06	30153	TRUE	NA	22.0994
Brain.stem	rs1405	1.44e-16	A	G	0.06254	0.00756227	18279	NA	0.00372766	68.3929	0.0477179	0.0773621		Caudate	rs1991401	A	G	0.0412994	0.00869096	2.013e-06	29954	TRUE	NA	22.5815
Brain.stem	rs10858247	2.49e-06	C	T	0.03693	0.00784076	18213	NA	0.00121655	22.1841	0.0215621	0.0522979		Caudate	rs74084303	A	G	0.119231	0.025597	3.189e-06	28614	TRUE	NA	21.697
Brain.stem	rs1450270	3.55e-07	T	C	0.03753	0.00736749	18078	NA	0.00143332	25.9488	0.0230897	0.0519703		Caudate	rs10174456	A	T	-0.0424586	0.00865266	9.254e-07	29954	TRUE	NA	24.0786
Brain.stem	rs12419845	1.25e-06	A	G	0.04944	0.0101938	18661	NA	0.00125893	23.5225	0.0294601	0.0694199		Caudate	rs6060983	T	C	0.0519768	0.00888188	4.85e-09	30153	TRUE	NA	34.2459
Brain.stem	rs1789166	9.14e-08	C	A	-0.04063	0.0076015	18544	NA	0.00153824	28.569	-0.0555289	-0.0257311		Caudate	rs17386576	A	G	0.0374025	0.00815047	4.457e-06	30153	TRUE	NA	21.0589
Brain.stem	rs7125433	4.56e-06	T	G	-0.04386	0.00956389	18601	NA	0.00112938	21.0314	-0.0626052	-0.0251148		Caudate	rs8052149	T	C	-0.039635	0.00841866	2.499e-06	30153	TRUE	NA	22.1653
Brain.stem	rs7968440	4.98e-06	G	A	-0.03482	0.00762426	18644	NA	0.00111747	20.8575	-0.0497636	-0.0198764		Caudate	rs1243184	T	C	0.0478713	0.00868492	3.542e-08	30153	TRUE	NA	30.3821
Brain.stem	rs11111094	7.53e-25	A	C	-0.07542	0.00731523	18635	NA	0.00567176	106.296	-0.0897578	-0.0610822		Caudate	rs2348686	C	G	0.0409779	0.00861604	1.973e-06	30153	TRUE	NA	22.6195
Brain.stem	rs78676546	3.37e-13	C	A	0.07773	0.0106713	18109	NA	0.00292129	53.0567	0.0568142	0.0986458		Caudate	rs7939598	A	G	-0.0427562	0.00835571	3.1e-07	30153	TRUE	NA	26.1837
Brain.stem	rs139339140	4.91e-06	A	G	0.1386	0.0303282	18598	NA	0.00112171	20.8849	0.0791567	0.198043		Caudate	rs1875448	T	C	0.0694342	0.011364	9.943e-10	28010	TRUE	NA	37.3321
Brain.stem	rs112873424	1.59e-06	C	T	-0.1117	0.023266	18413	NA	0.00125025	23.0496	-0.157301	-0.0660987		Caudate	rs11594686	A	C	-0.04174	0.00877628	1.977e-06	29659	TRUE	NA	22.6195
Brain.stem	rs56215418	3.01e-06	A	G	0.03801	0.00813744	18530	NA	0.00117607	21.8182	0.0220606	0.0539594		Caudate	rs511740	T	C	-0.0421182	0.00853458	8.003e-07	30153	TRUE	NA	24.3542
Brain.stem	rs2726033	1.72e-06	G	A	0.03556	0.00743156	18640	NA	0.00122683	22.8962	0.0209941	0.0501259											MEAN F-STATISTIC	25.5093
Brain.stem	rs11642888	4.39e-08	C	T	0.04088	0.00746394	17912	NA	0.00167192	29.9975	0.0262507	0.0555093		Pallidum	rs196807	A	G	0.0630237	0.010619	2.938e-09	30006	TRUE	NA	35.2242
Brain.stem	rs9922876	2.55e-06	T	G	-0.03708	0.00788098	18675	NA	0.00118398	22.137	-0.0525267	-0.0216333		Pallidum	rs74904971	A	C	-0.0691678	0.0128326	7.047e-08	30124	TRUE	NA	29.0521
Brain.stem	rs8614	5.87e-09	A	C	-0.05509	0.00946076	18675	NA	0.00181236	33.9073	-0.0736331	-0.0365469		Pallidum	rs6868097	T	C	-0.0394354	0.00861412	4.701e-06	30124	TRUE	NA	20.9581
Brain.stem	rs279169	1.06e-06	T	C	0.119	0.0243703	18606	NA	0.00127987	23.8437	0.0712343	0.166766		Pallidum	rs79800814	A	T	-0.144189	0.0264664	5.089e-08	28370	TRUE	NA	29.6807
Brain.stem	rs224333	2.19e-07	A	G	0.03891	0.00750579	18616	NA	0.00144151	26.8739	0.0241987	0.0536213		Pallidum	rs566570	T	C	0.0404078	0.00851408	2.076e-06	30124	TRUE	NA	22.5245
Brain.stem	rs6020556	1.86e-06	A	T	-0.03572	0.00748847	18589	NA	0.0012225	22.7529	-0.0503974	-0.0210426		Pallidum	rs77193142	T	C	-0.101491	0.0213844	2.077e-06	29737	TRUE	NA	22.5245
Brain.stem	rs6062278	1.22e-09	A	G	0.04636	0.00762375	17305	NA	0.00213232	36.9786	0.0314175	0.0613025		Pallidum	rs9687390	C	G	-0.0485853	0.0101813	1.822e-06	30124	TRUE	NA	22.772
Brain.stem	rs9984070	1.71e-07	T	G	-0.04628	0.00884726	18593	NA	0.00146954	27.3634	-0.0636206	-0.0289394		Pallidum	rs2505828	A	G	0.0407081	0.0082993	9.346e-07	30124	TRUE	NA	24.059
Brain.stem	rs5771202	2.49e-06	T	C	0.0353	0.00749469	17880	NA	0.00123918	22.1841	0.0206104	0.0499896		Pallidum	rs9714736	A	G	-0.0418589	0.008831	2.137e-06	30124	TRUE	NA	22.4676
left.thalamus.proper	rs1762486	2.76e-06	G	A	-0.03251	0.00693325	17958	NA	0.00122284	21.9867	-0.0460992	-0.0189208		Pallidum	rs2974300	T	C	0.0628722	0.00826613	2.821e-14	30124	TRUE	NA	57.8512
left.thalamus.proper	rs61826793	2.08e-06	A	G	-0.0463	0.00975353	18541	NA	0.00121389	22.534	-0.0654169	-0.0271831		Pallidum	rs6658127	A	G	0.0433659	0.00870977	6.385e-07	29925	TRUE	NA	24.7904
left.thalamus.proper	rs9428966	1.69e-06	G	T	0.03514	0.00733765	18588	NA	0.00123231	22.9345	0.0207582	0.0495218		Pallidum	rs10439607	A	G	-0.053503	0.0089142	1.949e-09	30124	TRUE	NA	36.024
left.thalamus.proper	rs190355644	4.95e-07	C	G	-0.1218	0.0242147	18612	NA	0.00135754	25.3009	-0.169261	-0.0743392		Pallidum	rs16849826	A	G	-0.04349	0.00935471	3.343e-06	30124	TRUE	NA	21.6132
left.thalamus.proper	rs114897617	4.09e-06	A	G	0.07136	0.0154861	18083	NA	0.00117286	21.2337	0.0410072	0.101713		Pallidum	rs868202	T	C	0.0604141	0.0081973	1.702e-13	30124	TRUE	NA	54.3169
left.thalamus.proper	rs1955337	1.02e-07	T	G	0.0538	0.0101014	18544	NA	0.00152734	28.3663	0.0340013	0.0735987		Pallidum	rs4841077	A	T	-0.0426039	0.00888878	1.642e-06	29925	TRUE	NA	22.9728
left.thalamus.proper	rs62175777	1.6e-06	C	T	-0.07233	0.0150688	18519	NA	0.00124258	23.04	-0.101865	-0.0427953		Pallidum	rs10819037	T	C	-0.0385337	0.0082004	2.62e-06	30010	TRUE	NA	22.0806
left.thalamus.proper	rs73109220	1.74e-06	T	A	-0.09011	0.0188396	18556	NA	0.00123135	22.8771	-0.127036	-0.0531843		Pallidum	rs12300459	A	G	0.0611274	0.0131825	3.528e-06	29845	TRUE	NA	21.5018
left.thalamus.proper	rs73223498	3.67e-06	C	G	0.07458	0.016108	18676	NA	0.00114652	21.4369	0.0430083	0.106152		Pallidum	rs324017	A	C	0.0408263	0.00890431	4.536e-06	30124	TRUE	NA	21.0222
left.thalamus.proper	rs12500531	1.63e-08	A	G	0.04762	0.00842832	18307	NA	0.0017407	31.9225	0.0311005	0.0641395		Pallidum	rs7962716	A	G	0.0442436	0.00933408	2.141e-06	30124	TRUE	NA	22.4676
left.thalamus.proper	rs6552211	4.21e-06	A	C	0.03001	0.00652108	18335	NA	0.00115375	21.1784	0.0172287	0.0427913		Pallidum	rs4952211	T	C	-0.039461	0.00822276	1.594e-06	29963	TRUE	NA	23.0304
left.thalamus.proper	rs78132863	3.51e-06	T	C	0.0876	0.0188793	18655	NA	0.00115276	21.5296	0.0505966	0.124603		Pallidum	rs10838731	T	C	0.0440949	0.0088084	5.569e-07	30124	TRUE	NA	25.06
left.thalamus.proper	rs9357004	3.73e-06	C	T	0.02977	0.00643397	18676	NA	0.00114503	21.4091	0.0171594	0.0423806											MEAN F-STATISTIC	27.714
left.thalamus.proper	rs76928645	3.17e-11	T	C	0.07147	0.0107587	18428	NA	0.00238897	44.1295	0.050383	0.092557		Putamen	rs7895244	A	T	0.102673	0.0198518	2.321e-07	29248	TRUE	NA	26.7496
left.thalamus.proper	rs2286820	2.34e-06	A	G	0.125	0.0264662	18658	NA	0.00119413	22.3067	0.0731262	0.176874		Putamen	rs8074195	C	G	0.0404606	0.00820203	8.082e-07	29984	TRUE	NA	24.3345
left.thalamus.proper	rs35392648	1.89e-06	C	T	-0.08674	0.0181959	18652	NA	0.00121685	22.7243	-0.122404	-0.051076		Putamen	rs35200015	A	G	-0.0675652	0.0102855	5.06e-11	29984	TRUE	NA	43.1518
left.thalamus.proper	rs1122618	2.18e-06	G	A	0.03242	0.00684255	18439	NA	0.00121597	22.4486	0.0190086	0.0458314		Putamen	rs1275669	A	G	-0.0409635	0.0082488	6.833e-07	29984	TRUE	NA	24.6612
left.thalamus.proper	rs35549900	6.51e-07	C	A	0.03582	0.00719711	18530	NA	0.001335	24.7705	0.0217137	0.0499263		Putamen	rs7849517	A	C	0.0501147	0.0107312	3.011e-06	29984	TRUE	NA	21.8089
left.thalamus.proper	rs62537473	2.96e-06	A	C	-0.03022	0.00646417	18576	NA	0.00117517	21.8556	-0.0428898	-0.0175502		Putamen	rs2475800	C	G	0.0652402	0.0133307	9.886e-07	29866	TRUE	NA	23.9512
left.thalamus.proper	rs7868314	7.04e-07	T	C	0.03591	0.007237	18475	NA	0.00133092	24.6214	0.0217255	0.0500945		Putamen	rs73061330	A	G	0.0454559	0.00992055	4.616e-06	26444	TRUE	NA	20.9947
left.thalamus.proper	rs41296986	1.83e-06	G	A	0.08891	0.0186277	18567	NA	0.00122549	22.7815	0.0523997	0.12542		Putamen	rs2410767	C	G	0.0512865	0.00986468	2.003e-07	29984	TRUE	NA	27.0296
left.thalamus.proper	rs10148679	2.58e-06	T	A	0.03132	0.00665958	18618	NA	0.00118659	22.1182	0.0182672	0.0443728		Putamen	rs1905541	T	C	0.0628287	0.00949217	3.622e-11	29521	TRUE	NA	43.8112
left.thalamus.proper	rs2664299	1.56e-06	C	T	0.03152	0.0065612	18601	NA	0.00123917	23.0784	0.01866	0.04438		Putamen	rs79729615	A	G	-0.0860194	0.0186714	4.081e-06	29667	TRUE	NA	21.2244
left.thalamus.proper	rs377209087	2.71e-06	C	T	-0.03084	0.00657149	18466	NA	0.00119127	22.0243	-0.0437201	-0.0179599		Putamen	rs62098013	A	G	0.0649176	0.00838621	9.89e-15	29984	TRUE	NA	59.9231
left.thalamus.proper	rs11860236	3.21e-06	A	G	-0.05901	0.0126658	18571	NA	0.00116746	21.7063	-0.083835	-0.034185		Putamen	rs75743440	T	C	-0.108053	0.0232473	3.352e-06	29056	TRUE	NA	21.6039
left.thalamus.proper	rs166840	2.82e-07	A	G	-0.03396	0.00661086	18288	NA	0.00144088	26.3888	-0.0469173	-0.0210027		Putamen	rs10973615	A	G	0.0470845	0.0100137	2.578e-06	29785	TRUE	NA	22.1088
left.thalamus.proper	rs9912450	6.64e-07	C	T	0.03316	0.00666801	18526	NA	0.00133314	24.7307	0.0200907	0.0462293		Putamen	rs6060857	A	G	0.0685417	0.00918051	8.298e-14	28704	TRUE	NA	55.7412
left.thalamus.proper	rs74000592	7.13e-07	C	T	0.04739	0.00955444	18432	NA	0.00133294	24.6016	0.0286633	0.0661167		Putamen	rs11683502	T	C	-0.0397606	0.00834956	1.918e-06	29785	TRUE	NA	22.6766
left.thalamus.proper	rs7237641	2.16e-07	G	C	0.04491	0.00865818	18115	NA	0.00148303	26.905	0.02794	0.06188		Putamen	rs858975	A	G	-0.0696245	0.0124574	2.287e-08	29984	TRUE	NA	31.2369
left.thalamus.proper	rs35794961	7.93e-07	G	T	0.03789	0.00767159	18455	NA	0.00132005	24.3937	0.0228537	0.0529263		Putamen	rs114480919	A	G	-0.0821636	0.017819	4.012e-06	29667	TRUE	NA	21.2613
left.caudate	rs2817145	1.96e-16	A	T	0.0927	0.0112609	18416	NA	0.00366623	67.7658	0.0706286	0.114771		Putamen	rs13162242	T	G	0.0585924	0.012056	1.174e-06	29866	TRUE	NA	23.6196
left.caudate	rs1592690	4.81e-06	T	C	0.04014	0.00877569	18226	NA	0.00114658	20.9215	0.0229396	0.0573404		Putamen	rs163524	A	C	0.0500522	0.0105886	2.283e-06	29984	TRUE	NA	22.3445
left.caudate	rs1415540	4.64e-06	C	G	0.04351	0.00949585	18538	NA	0.00113124	20.9947	0.0248981	0.0621219		Putamen	rs2244479	T	C	-0.048687	0.00869722	2.169e-08	28704	TRUE	NA	31.3376
left.caudate	rs2118802	2.57e-07	G	T	0.04549	0.00882615	18273	NA	0.0014516	26.5637	0.0281907	0.0627893		Putamen	rs11076664	A	G	0.0498842	0.0109084	4.819e-06	25184	TRUE	NA	20.9123
left.caudate	rs62231856	1.44e-06	C	T	0.04225	0.00876374	18385	NA	0.00126259	23.242	0.0250731	0.0594269		Putamen	rs1432054	A	G	-0.0582159	0.00853105	8.849e-12	29984	TRUE	NA	46.567
left.caudate	rs17279437	2.01e-07	A	G	0.07374	0.0141808	18587	NA	0.00145267	27.04	0.0459457	0.101534		Putamen	rs62057144	A	G	-0.0517562	0.0112416	4.142e-06	23203	TRUE	NA	21.1968
left.caudate	rs1841627	1.21e-06	G	A	0.04259	0.0087724	18220	NA	0.00129202	23.571	0.0253961	0.0597839		Putamen	rs945270	C	G	0.11438	0.00824952	1.039e-43	29984	TRUE	NA	192.238
left.caudate	rs145100351	1.11e-06	A	C	0.1664	0.0341544	18547	NA	0.00127816	23.7364	0.0994575	0.233343		Putamen	rs75140652	T	C	0.0863128	0.0186743	3.795e-06	21355	TRUE	NA	21.3629
left.caudate	rs17386576	2.91e-06	G	A	-0.04151	0.00887345	17898	NA	0.0012212	21.8837	-0.058902	-0.024118		Putamen	rs75914480	A	G	-0.112989	0.022094	3.154e-07	29254	TRUE	NA	26.153
left.caudate	rs35724500	7.82e-07	C	T	0.04374	0.00885246	18469	NA	0.00132012	24.4135	0.0263892	0.0610908		Putamen	rs3791186	T	C	0.0394704	0.00822813	1.611e-06	29984	TRUE	NA	23.0112
left.caudate	rs67665078	7.39e-07	A	G	0.04335	0.00875227	18530	NA	0.00132217	24.5322	0.0261955	0.0605045		Putamen	rs12712327	T	C	-0.0447285	0.00861656	2.09e-07	29984	TRUE	NA	26.9465
left.caudate	rs4865515	3.25e-07	C	A	0.04711	0.00921737	18543	NA	0.00140676	26.1223	0.0290439	0.0651761		Putamen	rs3807729	T	C	-0.0508513	0.00983584	2.338e-07	29984	TRUE	NA	26.7289
left.caudate	rs6879803	1.06e-06	A	G	-0.06163	0.0126213	18498	NA	0.00128733	23.8437	-0.0863678	-0.0368922		Putamen	rs1014646	A	G	-0.0505807	0.00867295	5.471e-09	29984	TRUE	NA	34.0122
left.caudate	rs17066470	6.73e-07	G	A	0.05386	0.0108348	18587	NA	0.0013277	24.7108	0.0326237	0.0750963		Putamen	rs72666179	C	G	0.0967092	0.0206688	2.888e-06	29607	TRUE	NA	21.893
left.caudate	rs9369275	4.59e-06	A	G	0.04177	0.00911213	17950	NA	0.00116928	21.0131	0.0239102	0.0596298		Putamen	rs11692435	A	G	-0.0714731	0.0149682	1.798e-06	27226	TRUE	NA	22.8006
left.caudate	rs72946875	3.86e-06	A	C	0.1501	0.0324892	18132	NA	0.00117578	21.3444	0.0864212	0.213779		Putamen	rs2237231	T	C	0.0754986	0.0161702	3.025e-06	29866	TRUE	NA	21.7996
left.caudate	rs17450294	3.96e-06	C	T	-0.07156	0.015506	18558	NA	0.00114634	21.2982	-0.101952	-0.0411683		Putamen	rs114540804	A	G	0.142031	0.0304136	3.006e-06	27158	TRUE	NA	21.8089
left.caudate	rs3807727	1.99e-06	A	G	-0.04259	0.008955	18459	NA	0.00122389	22.6195	-0.0601418	-0.0250382		Putamen	rs116928968	T	C	0.094774	0.0184709	2.888e-07	29866	TRUE	NA	26.3272
left.caudate	rs7806537	2.76e-06	G	A	-0.04238	0.00903817	18587	NA	0.00118151	21.9867	-0.0600948	-0.0246652		Putamen	rs141135616	C	G	-0.205152	0.0435753	2.497e-06	22188	TRUE	NA	22.1653
left.caudate	rs12675585	2.85e-06	G	A	0.04646	0.00992099	18407	NA	0.00119	21.9305	0.0270149	0.0659051		Putamen	rs73214813	T	C	-0.0791829	0.0167903	2.411e-06	29715	TRUE	NA	22.2407
left.caudate	rs4748994	1.67e-10	C	T	-0.05785	0.00904896	18486	NA	0.00220601	40.8704	-0.075586	-0.040114		Putamen	rs68105045	C	G	0.134286	0.0255054	1.405e-07	28814	TRUE	NA	27.7202
left.caudate	rs1187162	6.11e-11	T	C	-0.05765	0.00880825	18584	NA	0.00229975	42.837	-0.0749142	-0.0403858		Putamen	rs1761971	T	C	0.0463437	0.00961887	1.45e-06	29984	TRUE	NA	23.2131
left.caudate	rs139623505	3.14e-06	T	C	0.04324	0.009273	17482	NA	0.00124222	21.7436	0.0250649	0.0614151		Putamen	rs7175047	T	C	-0.0403574	0.00825306	1.008e-06	29984	TRUE	NA	23.9121
left.caudate	rs138365003	1.16e-06	G	A	-0.1142	0.0234738	18239	NA	0.00129599	23.6682	-0.160209	-0.0681914											MEAN F-STATISTIC	31.5645
left.caudate	rs62037364	6.63e-09	A	G	-0.05182	0.00892986	18394	NA	0.0018274	33.6748	-0.0693225	-0.0343175		Thalamus	rs1965781	C	G	-0.0441933	0.00900984	9.326e-07	30057	TRUE	NA	24.059
left.caudate	rs34607252	1.25e-06	A	G	-0.1043	0.0215096	18568	NA	0.00126471	23.5128	-0.146459	-0.0621412		Thalamus	rs7822977	T	C	-0.0473243	0.00849019	2.493e-08	30175	TRUE	NA	31.0695
left.caudate	rs7193665	2.48e-09	G	C	-0.06884	0.0115387	18073	NA	0.00196554	35.5932	-0.0914559	-0.0462241		Thalamus	rs648044	A	G	0.0479658	0.0084432	1.337e-08	29663	TRUE	NA	32.2738
left.caudate	rs4843550	1.62e-07	G	C	-0.04598	0.00877481	18358	NA	0.00149344	27.4576	-0.0631786	-0.0287814		Thalamus	rs10758863	T	G	-0.0400999	0.00824932	1.168e-06	29976	TRUE	NA	23.6293
left.caudate	rs7218457	4.32e-06	G	A	0.04399	0.00956928	17967	NA	0.0011748	21.1324	0.0252342	0.0627458		Thalamus	rs2410059	A	T	0.0726228	0.014028	2.256e-07	21664	TRUE	NA	26.8013
left.caudate	rs1991401	1.87e-06	G	A	-0.04521	0.00948196	18228	NA	0.00124564	22.7338	-0.0637946	-0.0266254		Thalamus	rs2811688	C	G	0.0381726	0.00814088	2.74e-06	30175	TRUE	NA	21.9867
left.caudate	rs72878142	3.71e-06	A	G	0.05848	0.0126361	18473	NA	0.0011581	21.4184	0.0337132	0.0832468		Thalamus	rs72883278	A	G	0.0843408	0.0183429	4.271e-06	27134	TRUE	NA	21.1416
left.caudate	rs146807530	8.25e-08	T	C	0.1396	0.0260254	17877	NA	0.00160688	28.7725	0.0885903	0.19061		Thalamus	rs28613142	A	C	0.0498554	0.00983924	4.036e-07	21664	TRUE	NA	25.6745
left.caudate	rs6110115	4.18e-07	A	C	0.04553	0.00899447	18468	NA	0.00138555	25.6238	0.0279008	0.0631592		Thalamus	rs152253	A	G	0.0730785	0.015372	1.998e-06	29750	TRUE	NA	22.6005
left.caudate	rs6060983	2.8e-08	C	T	-0.05248	0.00944564	18511	NA	0.00166483	30.8691	-0.0709935	-0.0339665		Thalamus	rs72872784	T	G	-0.0708305	0.0144522	9.52e-07	29896	TRUE	NA	24.0198
left.caudate	rs748454	2.85e-06	G	T	-0.05299	0.0113154	18587	NA	0.00117849	21.9305	-0.0751682	-0.0308118		Thalamus	rs151315969	A	T	0.154373	0.033106	3.112e-06	26661	TRUE	NA	21.7436
left.caudate	rs28526702	3.19e-06	T	C	-0.04164	0.00893754	18587	NA	0.00116646	21.7063	-0.0591576	-0.0241224		Thalamus	rs4441044	A	G	0.0446411	0.0087275	3.134e-07	29210	TRUE	NA	26.1632
left.putamen	rs2799060	8.25e-07	A	G	-0.04261	0.00864125	18460	NA	0.00131543	24.3148	-0.0595468	-0.0256732		Thalamus	rs10003201	C	G	-0.0552894	0.0107903	2.998e-07	29976	TRUE	NA	26.2554
left.putamen	rs9430153	1.61e-06	G	A	-0.05402	0.0112589	18604	NA	0.00123588	23.0208	-0.0760874	-0.0319526		Thalamus	rs7371258	A	C	0.0387259	0.00824832	2.671e-06	30175	TRUE	NA	22.043
left.putamen	rs12045774	2.89e-07	A	G	-0.1037	0.0202026	18544	NA	0.0014188	26.3477	-0.143297	-0.0641029		Thalamus	rs774015	A	G	0.0439821	0.0083032	1.18e-07	30175	TRUE	NA	28.0582
left.putamen	rs944	1.72e-06	G	C	0.04703	0.00982658	18573	NA	0.00123177	22.9058	0.0277699	0.0662901		Thalamus	rs72820049	T	C	0.0686933	0.0141548	1.214e-06	30175	TRUE	NA	23.5516
left.putamen	rs11584563	4.7e-06	C	T	-0.04042	0.00882726	18541	NA	0.00112958	20.9672	-0.0577214	-0.0231186		Thalamus	rs60386222	T	G	0.0468011	0.0101345	3.871e-06	20817	TRUE	NA	21.3259
left.putamen	rs12612824	2.39e-06	T	C	-0.04241	0.00898707	18528	NA	0.00120047	22.269	-0.0600247	-0.0247953		Thalamus	rs7736859	T	C	-0.0866961	0.0188184	4.093e-06	29591	TRUE	NA	21.2244
left.putamen	rs3770776	4.44e-07	G	A	0.04283	0.00847951	18546	NA	0.00137375	25.5126	0.0262102	0.0594498		Thalamus	rs62193731	A	G	0.05158	0.0111428	3.666e-06	29746	TRUE	NA	21.4276
left.putamen	rs185370702	3.13e-06	T	C	-0.1081	0.0231775	17877	NA	0.00121533	21.7529	-0.153528	-0.062672		Thalamus	rs17669844	T	C	-0.0417844	0.0090325	3.726e-06	30175	TRUE	NA	21.3999
left.putamen	rs9810888	2.09e-06	T	G	-0.04059	0.00855247	17931	NA	0.0012546	22.5245	-0.0573528	-0.0238272		Thalamus	rs73033411	C	G	0.0557481	0.0118588	2.593e-06	29976	TRUE	NA	22.0994
left.putamen	rs140723766	2.46e-06	T	C	0.142	0.0301294	18614	NA	0.00119189	22.2124	0.0829463	0.201054		Thalamus	rs6870144	T	G	0.04757	0.00992489	1.642e-06	30175	TRUE	NA	22.9728
left.putamen	rs2242189	3.36e-07	C	T	-0.04447	0.00871277	18080	NA	0.00143879	26.0508	-0.061547	-0.027393		Thalamus	rs142461330	T	C	-0.0853708	0.0149642	1.166e-08	29896	TRUE	NA	32.547
left.putamen	rs62308107	1.61e-06	A	G	-0.0541	0.0112755	18631	NA	0.00123409	23.0208	-0.0762	-0.032		Thalamus	rs11746380	T	C	-0.0445633	0.00840659	1.154e-07	30175	TRUE	NA	28.1006
left.putamen	rs2170551	1.28e-06	T	G	0.07057	0.0145655	18224	NA	0.00128643	23.474	0.0420216	0.0991184		Thalamus	rs10835060	T	G	0.0485362	0.0102875	2.379e-06	29707	TRUE	NA	22.2595
left.putamen	rs4132213	1.59e-06	C	G	-0.05348	0.0111393	18287	NA	0.00125885	23.0496	-0.0753131	-0.0316469		Thalamus	rs1557388	T	G	0.0723365	0.0151205	1.719e-06	29896	TRUE	NA	22.8867
left.putamen	rs185515300	3.02e-06	T	G	-0.0476	0.0101905	18441	NA	0.00118174	21.8182	-0.0675735	-0.0276265		Thalamus	rs11650988	T	C	-0.0592859	0.0101708	5.579e-09	30175	TRUE	NA	33.9772
left.putamen	rs62368272	2.65e-08	T	G	0.07342	0.0131932	18555	NA	0.00166627	30.9692	0.0475614	0.0992786		Thalamus	rs1839040	T	C	0.0499764	0.0100901	7.297e-07	30175	TRUE	NA	24.5322
left.putamen	rs10474586	1.01e-06	C	T	-0.04211	0.00860969	18328	NA	0.00130351	23.9219	-0.058985	-0.025235											MEAN F-STATISTIC	24.8509
left.putamen	rs10514300	5.26e-08	C	T	0.05216	0.00958119	18620	NA	0.00158915	29.6371	0.0333809	0.0709391
left.putamen	rs973229	1.27e-06	T	C	-0.0514	0.0106067	18640	NA	0.00125827	23.4837	-0.0721891	-0.0306109		Note: Instruments selected based on GWAS Pvalue < 5E-06 (with F-statistic > 10)
left.putamen	rs9379829	5.73e-10	T	C	0.06269	0.0101097	18676	NA	0.00205469	38.4524	0.0428751	0.0825049
left.putamen	rs2857598	8.31e-07	A	C	-0.05858	0.0118824	18384	NA	0.00132032	24.3049	-0.0818694	-0.0352906		Abbreviations:
left.putamen	rs9394501	2.36e-06	G	A	-0.04962	0.0105083	18676	NA	0.00119248	22.2973	-0.0702162	-0.0290238		SNP	single nucleiotide polymorphisms
left.putamen	rs2819861	3.43e-11	A	G	0.05862	0.0088403	18466	NA	0.00237549	43.9702	0.041293	0.075947		BETA	GWAS effect estimate
left.putamen	rs7752338	4.76e-06	G	T	-0.03893	0.00850557	18148	NA	0.00115301	20.9489	-0.0556009	-0.0222591		SE	standard error of beta
left.putamen	rs200331676	2.24e-06	G	C	-0.07143	0.0150951	16847	NA	0.00132736	22.3918	-0.101016	-0.0418436		PVALUE	p-value of effect
left.putamen	rs2237474	5.07e-08	T	G	0.04755	0.00872317	18618	NA	0.00159341	29.7134	0.0304526	0.0646474		R2	variance explained by instrument SNP
left.putamen	rs11766083	1.47e-07	A	G	-0.05671	0.0107855	18563	NA	0.00148712	27.6466	-0.0778495	-0.0355705		F	F-statistic of instrument SNP
left.putamen	rs10108463	2.64e-06	T	C	-0.05448	0.0115964	18182	NA	0.00121243	22.0712	-0.077209	-0.031751		EAF	effect allele frequence
left.putamen	rs160412	1.46e-06	G	A	-0.06642	0.0137858	18632	NA	0.00124432	23.2131	-0.0934402	-0.0393998
left.putamen	rs1658966	1.96e-06	G	A	-0.055	0.011557	17775	NA	0.00127253	22.6481	-0.0776518	-0.0323482
left.putamen	rs11790230	1.31e-06	G	A	0.06813	0.0140794	18676	NA	0.00125223	23.4159	0.0405345	0.0957255
left.putamen	rs35914251	8.89e-08	C	A	-0.04949	0.00925047	18299	NA	0.00156171	28.6225	-0.0676209	-0.0313591
left.putamen	rs3847404	4.97e-06	T	C	-0.04037	0.0088395	18311	NA	0.00113777	20.8575	-0.0576954	-0.0230446
left.putamen	rs58820510	2.21e-06	T	A	-0.1443	0.0304816	18593	NA	0.00120388	22.4108	-0.204044	-0.084556
left.putamen	rs2257791	1.35e-10	G	A	0.06367	0.00990818	18420	NA	0.00223676	41.2935	0.04425	0.08309
left.putamen	rs148774640	4.34e-06	T	C	0.1236	0.0268929	18551	NA	0.00113736	21.1232	0.0708898	0.17631
left.putamen	rs1228632	2.09e-10	C	G	0.05506	0.00865996	18249	NA	0.00221025	40.4242	0.0380865	0.0720335
left.putamen	rs7101609	9.78e-07	G	C	-0.04317	0.0088138	18666	NA	0.0012836	23.9904	-0.0604451	-0.0258949
left.putamen	rs12800487	7.67e-15	A	G	-0.08378	0.01077	18656	NA	0.00323313	60.5128	-0.104889	-0.0626708
left.putamen	rs8017172	7.04e-37	A	G	-0.1072	0.0084343	18595	NA	0.00861268	161.544	-0.123731	-0.0906688
left.putamen	rs398652	7.04e-07	A	G	0.06021	0.0121342	18676	NA	0.00131661	24.6214	0.0364269	0.0839931
left.putamen	rs12905045	8.42e-07	A	C	0.05063	0.010276	17915	NA	0.00135319	24.2753	0.030489	0.070771
left.putamen	rs834	4.25e-06	A	C	-0.05751	0.0125022	18455	NA	0.00114526	21.16	-0.0820143	-0.0330057
left.putamen	rs55998638	1.64e-06	C	T	0.135	0.0281543	18541	NA	0.00123853	22.992	0.0798175	0.190182
left.putamen	rs371918919	3.97e-07	T	A	-0.04643	0.00915238	17369	NA	0.00147949	25.7353	-0.0643687	-0.0284913
left.putamen	rs58264433	3.41e-06	A	T	0.05712	0.0122944	18612	NA	0.00115841	21.5853	0.0330229	0.0812171
left.putamen	rs34120434	3.18e-06	G	T	0.04294	0.00921262	16946	NA	0.00128037	21.7249	0.0248833	0.0609967
left.putamen	rs1292058	1.87e-06	A	T	-0.04648	0.00974832	18063	NA	0.001257	22.7338	-0.0655867	-0.0273733
left.putamen	rs7239604	4.5e-06	T	G	0.0391	0.00852223	18432	NA	0.00114072	21.0497	0.0223964	0.0558036
left.putamen	rs6508230	3.55e-18	T	C	0.07697	0.00884509	17709	NA	0.00425786	75.7248	0.0596336	0.0943064
left.putamen	rs12605881	5.94e-07	T	A	0.04253	0.00851452	18533	NA	0.00134444	24.95	0.0258416	0.0592184
left.putamen	rs12981158	4.04e-06	C	A	-0.05728	0.0124225	18676	NA	0.00113714	21.2613	-0.081628	-0.032932
left.putamen	rs8111137	4.05e-06	T	C	0.04147	0.00899566	18600	NA	0.00114128	21.2521	0.0238385	0.0591015
left.putamen	rs12983014	1.82e-06	T	C	0.07431	0.0155656	18676	NA	0.00121885	22.7911	0.0438015	0.104819
left.putamen	rs75891198	4.26e-07	G	A	-0.07269	0.0143685	18676	NA	0.00136852	25.5935	-0.100852	-0.0445278
left.putamen	rs6131710	2.33e-06	T	C	-0.04095	0.0086685	18319	NA	0.00121672	22.3162	-0.0579403	-0.0239597
left.putamen	rs6121038	1.48e-13	G	T	-0.06815	0.00921693	18461	NA	0.0029527	54.6712	-0.0862152	-0.0500848
left.putamen	rs8130715	1.71e-06	T	C	-0.05022	0.0104931	18129	NA	0.00126189	22.9058	-0.0707865	-0.0296535
left.putamen	rs878718	1.26e-06	A	G	0.04083	0.00842203	18676	NA	0.00125688	23.5031	0.0243228	0.0573372
left.pallidum	rs3120124	4.83e-11	C	G	-0.05649	0.00858511	18371	NA	0.00235124	43.2964	-0.0733168	-0.0396632
left.pallidum	rs2406654	4.67e-07	T	C	-0.05458	0.0108272	18637	NA	0.00136165	25.4117	-0.0758013	-0.0333587
left.pallidum	rs12727543	2.35e-08	T	C	0.05127	0.00917666	17351	NA	0.00179578	31.2146	0.0332837	0.0692563
left.pallidum	rs13418011	3.25e-06	T	C	0.1401	0.0300902	18253	NA	0.00118625	21.6783	0.0811232	0.199077
left.pallidum	rs387780	3.75e-07	T	C	-0.0455	0.00895141	18562	NA	0.00138999	25.8369	-0.0630448	-0.0279552
left.pallidum	rs142550847	1.8e-06	T	C	0.1752	0.0366757	18508	NA	0.00123145	22.8197	0.103316	0.247084
left.pallidum	rs139057007	7.85e-07	T	C	-0.1391	0.0281522	18569	NA	0.00131302	24.4135	-0.194278	-0.0839217
left.pallidum	rs6763908	4.82e-06	G	C	0.04223	0.00923262	18569	NA	0.00112542	20.9215	0.0241341	0.0603259
left.pallidum	rs9874537	2.04e-06	G	A	0.03971	0.00835824	18543	NA	0.0012158	22.572	0.0233278	0.0560922
left.pallidum	rs35771878	5.63e-07	G	A	-0.0438	0.00875125	18371	NA	0.00136171	25.05	-0.0609524	-0.0266476
left.pallidum	rs11133373	4.86e-06	G	C	0.04152	0.00908136	18441	NA	0.00113223	20.9032	0.0237205	0.0593195
left.pallidum	rs35514852	4.61e-07	T	C	-0.04393	0.00870936	18541	NA	0.00137032	25.4419	-0.0610003	-0.0268597
left.pallidum	rs12645742	3.95e-06	A	T	0.04104	0.00889274	18652	NA	0.00114057	21.2982	0.0236102	0.0584698
left.pallidum	rs45499402	3.18e-07	C	G	-0.06729	0.013158	18672	NA	0.00139869	26.153	-0.0930797	-0.0415003
left.pallidum	rs186919103	4.61e-06	A	G	0.1065	0.0232381	18473	NA	0.00113571	21.0039	0.0609534	0.152047
left.pallidum	rs61496703	3.67e-06	A	T	0.1102	0.0237962	18444	NA	0.00116142	21.4462	0.0635595	0.15684
left.pallidum	rs7671546	3.86e-06	A	G	-0.05264	0.0113939	18492	NA	0.00115292	21.3444	-0.0749721	-0.0303079
left.pallidum	rs11952922	3.76e-06	T	C	-0.04582	0.00990489	18369	NA	0.00116364	21.3999	-0.0652336	-0.0264064
left.pallidum	rs74657230	1.83e-06	A	C	-0.05425	0.011366	18603	NA	0.00122312	22.7815	-0.0765274	-0.0319726
left.pallidum	rs3734031	2.9e-06	G	A	-0.06483	0.0138555	18610	NA	0.00117503	21.893	-0.0919868	-0.0376732
left.pallidum	rs9393688	1.31e-08	T	A	0.0546	0.00960084	18443	NA	0.00175055	32.342	0.0357823	0.0734177
left.pallidum	rs2819861	2.05e-08	A	G	0.04956	0.00883422	18466	NA	0.00170143	31.4721	0.0322449	0.0668751
left.pallidum	rs73298622	1.56e-06	A	C	0.1545	0.0321473	18654	NA	0.00123668	23.0976	0.0914913	0.217509
left.pallidum	rs11762512	4.47e-08	A	G	-0.04917	0.00898246	18532	NA	0.00161431	29.9647	-0.0667756	-0.0315644
left.pallidum	rs11766083	1.2e-07	A	G	-0.05699	0.010761	18563	NA	0.00150866	28.0476	-0.0780815	-0.0358985
left.pallidum	rs12545434	1.15e-07	T	G	0.05738	0.0108203	18298	NA	0.00153452	28.1218	0.0361722	0.0785878
left.pallidum	rs330081	3.06e-07	C	A	0.04276	0.00834993	18676	NA	0.00140222	26.2246	0.0263941	0.0591259
left.pallidum	rs196814	4.77e-12	G	A	0.07762	0.0112216	18676	NA	0.00255529	47.8449	0.0556256	0.0996144
left.pallidum	rs2923447	4.14e-08	G	T	-0.04665	0.00850191	18608	NA	0.00161536	30.1072	-0.0633138	-0.0299862
left.pallidum	rs150254668	2.75e-06	C	T	-0.1536	0.0327505	18610	NA	0.00118056	21.9961	-0.217791	-0.089409
left.pallidum	rs3740699	1.39e-09	T	G	0.05112	0.00843704	18559	NA	0.00197419	36.7115	0.0345834	0.0676566
left.pallidum	rs4938402	4.23e-07	A	G	-0.05378	0.0106285	18628	NA	0.00137258	25.6036	-0.0746118	-0.0329482
left.pallidum	rs11104111	3.39e-06	T	C	0.0699	0.015042	18622	NA	0.00115829	21.5946	0.0404178	0.0993822
left.pallidum	rs8014725	4.24e-12	G	A	-0.05813	0.00838333	18639	NA	0.00257292	48.0804	-0.0745613	-0.0416987
left.pallidum	rs12914578	8.34e-07	A	T	-0.04119	0.00835666	18603	NA	0.00130427	24.295	-0.0575691	-0.0248109
left.pallidum	rs4785641	2.27e-06	A	G	-0.04211	0.00890275	17744	NA	0.00125928	22.3729	-0.0595594	-0.0246606
left.pallidum	rs191865	6.29e-11	C	T	-0.05568	0.00851376	18639	NA	0.00228948	42.7716	-0.072367	-0.038993
left.pallidum	rs34855406	6.85e-08	C	G	-0.05043	0.00934408	18645	NA	0.00155978	29.1276	-0.0687444	-0.0321156
left.pallidum	rs666536	3.34e-06	G	A	0.04168	0.00896344	18500	NA	0.00116742	21.6225	0.0241117	0.0592483
left.pallidum	rs6138937	1.81e-09	C	T	-0.05876	0.00976566	18662	NA	0.00193624	36.2043	-0.0779007	-0.0396193
left.pallidum	rs6121038	3.29e-15	G	T	-0.07258	0.00920365	18460	NA	0.00335754	62.189	-0.0906192	-0.0545408
left.pallidum	rs117290439	2.95e-06	T	G	0.169	0.036142	18650	NA	0.00117101	21.865	0.0981617	0.239838
left.pallidum	rs2249057	8.46e-07	A	C	-0.04409	0.00895047	18509	NA	0.00130929	24.2655	-0.0616329	-0.0265471
left.hippocampus	rs6699195	4.49e-08	T	C	0.04305	0.00786589	18614	NA	0.00160662	29.9537	0.0276329	0.0584671
left.hippocampus	rs185407291	1.56e-06	A	C	-0.1657	0.0344921	18460	NA	0.00124862	23.0784	-0.233304	-0.0980955
left.hippocampus	rs4525714	1.9e-06	G	A	-0.03755	0.00788038	18627	NA	0.00121746	22.7052	-0.0529955	-0.0221045
left.hippocampus	rs75051074	6.92e-07	G	A	-0.06225	0.0125378	18668	NA	0.00131877	24.6512	-0.086824	-0.037676
left.hippocampus	rs2052400	1.21e-11	A	G	0.05468	0.00806133	18623	NA	0.00246446	46.0091	0.0388798	0.0704802
left.hippocampus	rs181830916	3.44e-06	A	C	-0.1134	0.0244186	18588	NA	0.00115891	21.5667	-0.16126	-0.0655395
left.hippocampus	rs151014938	2.41e-08	C	T	-0.0877	0.0157112	18567	NA	0.00167537	31.1587	-0.118494	-0.056906
left.hippocampus	rs146428789	7.09e-07	T	C	0.09973	0.0201028	17990	NA	0.0013662	24.6115	0.0603285	0.139131
left.hippocampus	rs74565448	2.17e-06	G	A	0.1037	0.0218823	17592	NA	0.00127498	22.4581	0.0608108	0.146589
left.hippocampus	rs874547	1.89e-07	T	C	0.04319	0.00828665	18441	NA	0.00147091	27.1649	0.0269482	0.0594318
left.hippocampus	rs894063	1.33e-06	A	T	-0.1564	0.0323341	18651	NA	0.00125287	23.3966	-0.219775	-0.0930252
left.hippocampus	rs79130917	1.26e-06	T	G	0.04283	0.00883639	18252	NA	0.00128551	23.4934	0.0255107	0.0601493
left.hippocampus	rs11948899	3.17e-06	G	C	0.03819	0.00819352	18505	NA	0.00117263	21.7249	0.0221307	0.0542493
left.hippocampus	rs11155675	3.12e-09	C	T	0.0496	0.00836707	18614	NA	0.00188433	35.1412	0.0332005	0.0659995
left.hippocampus	rs13225706	3.16e-06	A	G	0.04666	0.0100107	18499	NA	0.00117301	21.7249	0.027039	0.066281
left.hippocampus	rs6944781	2.47e-07	A	G	0.04234	0.00820225	18636	NA	0.00142778	26.6462	0.0262636	0.0584164
left.hippocampus	rs56354640	1.3e-06	G	A	0.04543	0.00938249	18372	NA	0.0012745	23.445	0.0270403	0.0638197
left.hippocampus	rs28495016	1.34e-06	T	C	0.05793	0.0119789	18121	NA	0.00128893	23.3869	0.0344513	0.0814087
left.hippocampus	rs10980625	1.93e-06	T	C	-0.06125	0.0128622	18608	NA	0.00121717	22.6766	-0.08646	-0.03604
left.hippocampus	rs7030607	1.04e-19	A	G	0.07452	0.00819351	18560	NA	0.00443707	82.719	0.0584607	0.0905793
left.hippocampus	rs4749294	1.4e-06	C	T	-0.08664	0.017949	18602	NA	0.00125098	23.2999	-0.12182	-0.0514599
left.hippocampus	rs12252289	5.18e-07	G	A	0.0633	0.012607	18526	NA	0.00135896	25.2104	0.0385902	0.0880098
left.hippocampus	rs3789943	1.52e-06	A	G	-0.03871	0.00804782	18391	NA	0.00125643	23.1361	-0.0544837	-0.0229363
left.hippocampus	rs138771065	3.09e-07	A	C	-0.129	0.0251953	18102	NA	0.00144606	26.2144	-0.178383	-0.0796172
left.hippocampus	rs12359711	2.14e-11	G	A	0.06342	0.00946567	18668	NA	0.00239888	44.89	0.0448673	0.0819727
left.hippocampus	rs2578475	4.33e-06	G	T	-0.03857	0.00839208	18428	NA	0.00114494	21.1232	-0.0550185	-0.0221215
left.hippocampus	rs17178006	6.46e-35	G	T	-0.1497	0.0121215	18668	NA	0.00810405	152.523	-0.173458	-0.125942
left.hippocampus	rs146607495	7.2e-26	T	C	0.1441	0.0136847	18443	NA	0.00597616	110.881	0.117278	0.170922
left.hippocampus	rs4942918	3.99e-07	A	T	0.04231	0.00834352	18096	NA	0.00141902	25.715	0.0259567	0.0586633
left.hippocampus	rs9564837	1.39e-06	A	G	0.1533	0.0317523	18668	NA	0.00124708	23.3096	0.0910655	0.215534
left.hippocampus	rs61986916	3.56e-06	T	C	0.04418	0.00952771	17839	NA	0.00120387	21.5018	0.0255057	0.0628543
left.hippocampus	rs4787451	2.51e-06	A	G	-0.1562	0.0331705	18643	NA	0.00118802	22.1747	-0.221214	-0.0911858
left.hippocampus	rs28542085	2.33e-06	G	A	-0.05487	0.0116152	18668	NA	0.001194	22.3162	-0.0776357	-0.0321043
left.hippocampus	rs76286129	3.51e-06	T	C	-0.06828	0.0147155	18634	NA	0.00115406	21.5296	-0.0971224	-0.0394376
left.hippocampus	rs145468224	1.94e-06	T	C	-0.19	0.0399076	18276	NA	0.00123873	22.6671	-0.268219	-0.111781
left.hippocampus	rs3787801	3.21e-06	C	T	-0.04422	0.00949335	18630	NA	0.00116327	21.697	-0.062827	-0.025613
left.hippocampus	rs6008703	1.12e-06	C	G	-0.04949	0.0101622	18582	NA	0.00127471	23.7169	-0.0694079	-0.0295721
left.accumbens.area	rs6663835	5.11e-08	C	G	0.06412	0.0117651	17966	NA	0.00165053	29.7025	0.0410603	0.0871797
left.accumbens.area	rs111816251	2.7e-06	A	G	0.1641	0.0349595	18560	NA	0.00118575	22.0336	0.0955793	0.232621
left.accumbens.area	rs6689614	4.01e-06	A	G	0.04084	0.00885516	18659	NA	0.00113866	21.2705	0.0234839	0.0581961
left.accumbens.area	rs1889533	4.15e-06	T	C	0.04712	0.0102324	18461	NA	0.00114738	21.206	0.0270646	0.0671754
left.accumbens.area	rs2115580	2.48e-07	T	C	0.04644	0.00899826	18352	NA	0.00144929	26.6359	0.0288034	0.0640766
left.accumbens.area	rs11130610	2.9e-06	A	G	0.04411	0.00942723	18388	NA	0.0011892	21.893	0.0256326	0.0625874
left.accumbens.area	rs332514	1.47e-06	G	A	0.05745	0.0119265	18182	NA	0.00127455	23.2035	0.034074	0.080826
left.accumbens.area	rs9819028	7.04e-07	A	G	-0.04568	0.00920596	18231	NA	0.0013487	24.6214	-0.0637237	-0.0276363
left.accumbens.area	rs200690866	4.36e-10	C	T	0.05742	0.00919603	18190	NA	0.00213877	38.9875	0.0393958	0.0754442
left.accumbens.area	rs7657338	3.76e-07	C	G	0.05615	0.0110466	18083	NA	0.00142676	25.8369	0.0344986	0.0778014
left.accumbens.area	rs56383248	4.77e-06	G	A	-0.1628	0.0355769	18559	NA	0.00112701	20.9398	-0.232531	-0.0930692
left.accumbens.area	rs13107325	2.13e-18	T	C	0.1501	0.0171367	18677	NA	0.00409093	76.7201	0.116512	0.183688
left.accumbens.area	rs37560	4.32e-06	C	G	0.06278	0.0136567	18657	NA	0.0011314	21.1324	0.0360128	0.0895472
left.accumbens.area	rs11242218	1.75e-08	G	T	-0.05032	0.00892515	18663	NA	0.00170032	31.787	-0.0678133	-0.0328267
left.accumbens.area	rs138980758	7.08e-07	T	C	0.1594	0.0321306	18323	NA	0.0013414	24.6115	0.096424	0.222376
left.accumbens.area	rs6580090	1.23e-06	C	T	-0.04421	0.00910983	18643	NA	0.0012617	23.5516	-0.0620653	-0.0263547
left.accumbens.area	rs17075889	4.53e-06	C	T	-0.04191	0.00913669	18677	NA	0.00112528	21.0406	-0.0598179	-0.0240021
left.accumbens.area	rs61393039	2.34e-06	G	C	-0.06005	0.0127144	18268	NA	0.00121959	22.3067	-0.0849702	-0.0351298
left.accumbens.area	rs7786669	4.7e-06	G	A	0.04188	0.0091461	18479	NA	0.00113337	20.9672	0.0239536	0.0598064
left.accumbens.area	rs7783159	1.79e-06	A	G	-0.05314	0.0111218	18677	NA	0.00122083	22.8293	-0.0749387	-0.0313413
left.accumbens.area	rs77590109	1.77e-06	A	G	-0.06228	0.0130293	18380	NA	0.00124157	22.8484	-0.0878174	-0.0367426
left.accumbens.area	rs75181360	8.27e-08	G	A	-0.08925	0.0166418	18429	NA	0.00155825	28.7618	-0.121868	-0.0566321
left.accumbens.area	rs6470111	2.41e-06	C	T	0.04224	0.00895484	18197	NA	0.00122124	22.2501	0.0246885	0.0597915
left.accumbens.area	rs13292932	4.46e-06	A	C	0.04536	0.00988235	17859	NA	0.0011783	21.0681	0.0259906	0.0647294
left.accumbens.area	rs7090708	3.04e-07	G	A	0.04878	0.00952176	18524	NA	0.00141481	26.2451	0.0301173	0.0674427
left.accumbens.area	rs1551606	1.05e-07	A	G	-0.06082	0.0114345	18620	NA	0.00151712	28.2918	-0.0832316	-0.0384084
left.accumbens.area	rs11111130	7.37e-07	A	G	-0.05751	0.0116111	18647	NA	0.00131388	24.5322	-0.0802678	-0.0347522
left.accumbens.area	rs76014628	3.92e-06	T	C	0.04948	0.0107169	18380	NA	0.00115843	21.3167	0.0284748	0.0704852
left.accumbens.area	rs6575198	1.65e-09	T	C	0.07047	0.0116827	18675	NA	0.00194454	36.385	0.0475719	0.0933681
left.accumbens.area	rs55998638	3.07e-06	C	T	0.1389	0.0297558	18542	NA	0.0011738	21.7902	0.0805787	0.197221
left.accumbens.area	rs1982555	4.53e-06	T	C	-0.06089	0.0132745	17475	NA	0.00120259	21.0406	-0.086908	-0.034872
left.accumbens.area	rs4796398	3.07e-06	C	T	-0.042	0.00899743	18677	NA	0.00116533	21.7902	-0.059635	-0.024365
left.accumbens.area	rs62062288	9.92e-07	A	G	-0.05292	0.010811	18218	NA	0.00131351	23.961	-0.0741096	-0.0317304
left.accumbens.area	rs143310582	2.86e-06	A	G	-0.136	0.0290474	18579	NA	0.0011785	21.9211	-0.192933	-0.0790671
left.accumbens.area	rs29030	3.29e-06	T	C	-0.04268	0.00917258	17329	NA	0.00124782	21.6504	-0.0606583	-0.0247017
left.accumbens.area	rs2404034	5.7e-07	G	T	-0.0445	0.00889466	18520	NA	0.00134969	25.03	-0.0619335	-0.0270665
left.accumbens.area	rs243626	7e-07	A	G	-0.04434	0.00893411	18578	NA	0.00132408	24.6314	-0.0618509	-0.0268291
left.accumbens.area	rs5997980	3.19e-06	A	T	0.04109	0.0088176	18608	NA	0.00116564	21.7156	0.0238075	0.0583725
left.accumbens.area	rs28628653	3.29e-07	G	A	-0.05257	0.0102917	18677	NA	0.00139505	26.0917	-0.0727417	-0.0323983
left.accumbens.area	rs12169526	1.13e-06	T	C	0.07745	0.0159068	18600	NA	0.00127296	23.7072	0.0462728	0.108627
right.thalamus.proper	rs1762486	4.22e-06	G	A	-0.03122	0.00678401	17957	NA	0.00117801	21.1784	-0.0445167	-0.0179233
right.thalamus.proper	rs61826793	1.08e-06	A	G	-0.04653	0.00953874	18540	NA	0.00128179	23.7949	-0.0652259	-0.0278341
right.thalamus.proper	rs9428966	1.79e-06	G	T	0.03429	0.00717664	18587	NA	0.00122673	22.8293	0.0202238	0.0483562
right.thalamus.proper	rs12615303	3.01e-06	T	C	0.03056	0.0065425	18638	NA	0.00116926	21.8182	0.0177367	0.0433833
right.thalamus.proper	rs55872560	1.63e-06	G	A	0.1374	0.0286489	18675	NA	0.00123016	23.0016	0.0812482	0.193552
right.thalamus.proper	rs190355644	2.7e-06	C	G	-0.1112	0.0236898	18611	NA	0.0011825	22.0336	-0.157632	-0.064768
right.thalamus.proper	rs114897617	3.14e-06	A	G	0.07067	0.0151555	18082	NA	0.00120105	21.7436	0.0409653	0.100375
right.thalamus.proper	rs76179989	2.72e-08	G	T	0.05526	0.00993706	18456	NA	0.00167279	30.9247	0.0357834	0.0747366
right.thalamus.proper	rs1548945	3.16e-06	T	C	-0.02993	0.00641999	18327	NA	0.00118451	21.7342	-0.0425132	-0.0173468
right.thalamus.proper	rs111820006	6.18e-07	T	C	-0.1404	0.0281532	18549	NA	0.00133899	24.8702	-0.19558	-0.0852197
right.thalamus.proper	rs75336843	8.14e-07	C	T	-0.0552	0.0111877	18675	NA	0.00130188	24.3444	-0.0771278	-0.0332722
right.thalamus.proper	rs13093154	3.9e-06	T	C	0.0378	0.00818536	18490	NA	0.00115205	21.3259	0.0217567	0.0538433
right.thalamus.proper	rs12500531	1.64e-07	A	G	0.0432	0.00824585	18306	NA	0.00149711	27.4471	0.0270381	0.0593619
right.thalamus.proper	rs6552211	1.51e-06	A	C	0.03067	0.00637497	18334	NA	0.00126086	23.1457	0.0181751	0.0431649
right.thalamus.proper	rs10065216	2.05e-06	C	T	0.06113	0.0128695	16932	NA	0.00133076	22.5625	0.0359058	0.0863542
right.thalamus.proper	rs9358909	2.02e-06	C	G	0.03842	0.00808502	18635	NA	0.00121031	22.5815	0.0225734	0.0542666
right.thalamus.proper	rs76928645	8.86e-10	T	C	0.06455	0.0105267	18427	NA	0.00203641	37.6014	0.0439176	0.0851824
right.thalamus.proper	rs35392648	2.2e-06	C	T	-0.08434	0.017812	18651	NA	0.00120065	22.4202	-0.119252	-0.0494284
right.thalamus.proper	rs79179099	3.66e-06	A	G	0.08834	0.0190758	18560	NA	0.00115417	21.4462	0.0509514	0.125729
right.thalamus.proper	rs35549900	3.84e-07	C	A	0.03575	0.00704017	18529	NA	0.00138973	25.7861	0.0219513	0.0495487
right.thalamus.proper	rs62537473	2.74e-08	A	C	-0.03514	0.00632128	18575	NA	0.0016609	30.9025	-0.0475297	-0.0227503
right.thalamus.proper	rs72795217	3.58e-06	A	T	-0.03013	0.00649914	18531	NA	0.00115847	21.4925	-0.0428683	-0.0173917
right.thalamus.proper	rs10822285	2.73e-06	C	T	-0.0504	0.0107417	18483	NA	0.00118967	22.0149	-0.0714537	-0.0293463
right.thalamus.proper	rs113261208	5.57e-07	A	G	0.1269	0.0253445	18467	NA	0.00135572	25.07	0.0772247	0.176575
right.thalamus.proper	rs1954496	1.43e-06	T	C	0.03138	0.00650767	18643	NA	0.00124565	23.2517	0.018625	0.044135
right.thalamus.proper	rs150963	4.55e-06	C	T	-0.03598	0.00784562	18558	NA	0.001132	21.0314	-0.0513574	-0.0206026
right.thalamus.proper	rs7193919	8.06e-07	G	A	-0.03144	0.00636953	18357	NA	0.00132548	24.3641	-0.0439243	-0.0189557
right.thalamus.proper	rs12948299	4.29e-08	T	C	0.03691	0.00673417	18620	NA	0.00161079	30.0414	0.023711	0.050109
right.thalamus.proper	rs34310593	4.12e-06	A	G	0.03533	0.00767043	18394	NA	0.00115205	21.2152	0.020296	0.050364
right.thalamus.proper	rs74000592	2.8e-07	C	T	0.04802	0.00934605	18431	NA	0.00143027	26.399	0.0297017	0.0663383
right.thalamus.proper	rs7237641	4.85e-06	G	C	0.03876	0.00847584	18114	NA	0.00115315	20.9123	0.0221474	0.0553726
right.thalamus.proper	rs730341	1.19e-06	C	T	0.031	0.00637991	18544	NA	0.00127156	23.6099	0.0184954	0.0435046
right.caudate	rs2817145	3.11e-13	A	T	0.08263	0.0113269	18316	NA	0.00289708	53.217	0.0604292	0.104831
right.caudate	rs10184783	4.3e-09	C	T	0.05276	0.00898043	17668	NA	0.00194976	34.5156	0.0351584	0.0703616
right.caudate	rs115294353	9.75e-07	C	T	0.1694	0.0345855	18462	NA	0.00129776	23.9904	0.101612	0.237188
right.caudate	rs967159	3e-06	G	A	0.04657	0.00996576	18308	NA	0.00119133	21.8369	0.0270371	0.0661029
right.caudate	rs73074740	1e-06	T	C	0.1064	0.0217454	18442	NA	0.00129652	23.9414	0.0637791	0.149021
right.caudate	rs7620731	2.42e-06	G	A	0.0417	0.00884224	18142	NA	0.00122442	22.2407	0.0243692	0.0590308
right.caudate	rs11097466	4.98e-06	T	C	0.04312	0.00944165	18211	NA	0.00114401	20.8575	0.0246144	0.0616256
right.caudate	rs17386576	2.48e-07	G	A	-0.04603	0.00891881	17799	NA	0.00149425	26.6359	-0.0635109	-0.0285491
right.caudate	rs11100212	1.89e-06	T	C	0.04461	0.00936005	17714	NA	0.00128066	22.7148	0.0262643	0.0629557
right.caudate	rs67665078	1.78e-07	A	G	0.04595	0.00879763	18429	NA	0.00147807	27.2797	0.0287067	0.0631933
right.caudate	rs114940085	4.57e-07	T	C	0.2038	0.0403964	18486	NA	0.00137493	25.452	0.124623	0.282977
right.caudate	rs17066470	2.09e-07	G	A	0.05656	0.0108916	18486	NA	0.00145667	26.9672	0.0352125	0.0779075
right.caudate	rs12675585	3.77e-06	G	A	0.04608	0.00996324	18305	NA	0.0011672	21.3906	0.026552	0.065608
right.caudate	rs10466258	8.71e-07	C	A	0.04831	0.00981911	17711	NA	0.00136488	24.2064	0.0290646	0.0675554
right.caudate	rs274312	5.73e-09	T	C	-0.05279	0.00905955	18076	NA	0.00187488	33.9539	-0.0705467	-0.0350333
right.caudate	rs1187162	3.76e-10	T	C	-0.05553	0.0088607	18483	NA	0.00212044	39.2753	-0.072897	-0.038163
right.caudate	rs73127549	2.93e-06	A	G	0.05871	0.0125529	18432	NA	0.00118535	21.8743	0.0341063	0.0833137
right.caudate	rs12146713	4.68e-06	C	T	0.06828	0.0149083	18486	NA	0.00113343	20.9764	0.0390597	0.0975003
right.caudate	rs117595156	1.73e-06	A	C	0.1102	0.0230351	18407	NA	0.00124182	22.8867	0.0650512	0.155349
right.caudate	rs12928404	7.81e-07	C	T	-0.04418	0.0089397	18434	NA	0.00132316	24.4234	-0.0617018	-0.0266582
right.caudate	rs80003733	2.98e-06	A	G	0.04332	0.00926829	18130	NA	0.00120353	21.8463	0.0251541	0.0614859
right.caudate	rs12921170	1.43e-08	G	A	-0.05012	0.00883639	18444	NA	0.00174125	32.1716	-0.0674393	-0.0328007
right.caudate	rs9303521	5.6e-07	T	G	0.0439	0.00876948	18486	NA	0.00135379	25.06	0.0267118	0.0610882
right.caudate	rs7212449	3.51e-07	C	T	0.07741	0.0151903	18420	NA	0.00140785	25.9692	0.0476369	0.107183
right.caudate	rs8102896	3.71e-07	G	A	0.04862	0.00956145	18486	NA	0.00139679	25.8572	0.0298795	0.0673605
right.putamen	rs3128111	9.33e-08	G	C	-0.04636	0.00868002	18463	NA	0.00154267	28.5263	-0.0633728	-0.0293472
right.putamen	rs76291759	1.2e-06	A	G	-0.06212	0.0127898	18416	NA	0.00127934	23.5904	-0.087188	-0.037052
right.putamen	rs2359899	8.8e-07	G	A	-0.04187	0.00851189	18521	NA	0.00130473	24.1966	-0.0585533	-0.0251867
right.putamen	rs12045774	6.83e-07	A	G	-0.1008	0.0202899	18545	NA	0.0013291	24.681	-0.140568	-0.0610319
right.putamen	rs9425193	1.48e-06	T	C	0.04513	0.00937279	18574	NA	0.00124665	23.1842	0.0267593	0.0635007
right.putamen	rs944	6.35e-07	G	C	0.04915	0.00986552	18574	NA	0.00133451	24.8203	0.0298136	0.0684864
right.putamen	rs13386673	5.1e-07	A	G	0.04517	0.00898905	17686	NA	0.00142568	25.2506	0.0275515	0.0627885
right.putamen	rs58129446	3.6e-06	T	C	0.1915	0.041325	18672	NA	0.00114874	21.474	0.110503	0.272497
right.putamen	rs185370702	4.56e-06	T	C	-0.1066	0.0232497	17878	NA	0.00117449	21.0222	-0.152169	-0.0610305
right.putamen	rs1920112	2.59e-06	A	G	0.1201	0.0255423	18643	NA	0.0011845	22.1088	0.070037	0.170163
right.putamen	rs62308107	3.73e-06	A	G	-0.05236	0.0113137	18632	NA	0.00114823	21.4184	-0.0745349	-0.0301851
right.putamen	rs2170551	1.19e-06	T	G	0.071	0.0146121	18225	NA	0.00129379	23.6099	0.0423604	0.0996396
right.putamen	rs4132213	2.62e-06	C	G	-0.05254	0.0111787	18288	NA	0.00120644	22.09	-0.0744503	-0.0306297
right.putamen	rs185515300	9.12e-07	T	G	-0.05024	0.0102301	18442	NA	0.00130606	24.1179	-0.070291	-0.030189
right.putamen	rs62368272	1.26e-07	T	G	0.06999	0.0132381	18556	NA	0.00150411	27.9524	0.0440433	0.0959367
right.putamen	rs10066675	1.61e-06	G	A	-0.04147	0.00864138	18324	NA	0.00125527	23.0304	-0.0584071	-0.0245329
right.putamen	rs10514300	2.95e-08	C	T	0.05333	0.00961421	18621	NA	0.00164967	30.7692	0.0344862	0.0721738
right.putamen	rs55741920	1.38e-06	C	G	0.04116	0.00852174	18626	NA	0.00125092	23.3289	0.0244574	0.0578626
right.putamen	rs72834694	1.02e-09	C	T	0.06422	0.0105106	17732	NA	0.00210093	37.3321	0.0436191	0.0848209
right.putamen	rs2857598	4.78e-06	A	C	-0.05456	0.0119231	18385	NA	0.00113766	20.9398	-0.0779292	-0.0311908
right.putamen	rs2819861	1.34e-08	A	G	0.05045	0.00887735	18467	NA	0.00174582	32.2965	0.0330504	0.0678496
right.putamen	rs2237474	2.06e-08	T	G	0.04911	0.00875557	18619	NA	0.00168687	31.4609	0.0319491	0.0662709
right.putamen	rs11766083	1.5e-07	A	G	-0.05688	0.010824	18564	NA	0.00148535	27.615	-0.078095	-0.035665
right.putamen	rs80128078	1.96e-06	A	G	-0.1846	0.0387897	18403	NA	0.00122916	22.6481	-0.260628	-0.108572
right.putamen	rs7815826	3.24e-06	C	T	-0.03951	0.00848583	18129	NA	0.00119435	21.6783	-0.0561422	-0.0228778
right.putamen	rs160412	1.48e-07	G	A	-0.07275	0.0138361	18633	NA	0.00148154	27.6466	-0.0998687	-0.0456313
right.putamen	rs79957048	3.62e-06	C	G	0.1026	0.0221455	18663	NA	0.0011488	21.4647	0.0591949	0.146005
right.putamen	rs35914251	1.89e-07	C	A	-0.04843	0.00929202	18300	NA	0.00148222	27.1649	-0.0666424	-0.0302176
right.putamen	rs77826976	2.24e-06	C	T	-0.1271	0.0268597	18677	NA	0.00119746	22.3918	-0.179745	-0.074455
right.putamen	rs144900473	3.08e-06	G	C	0.1585	0.0339619	18527	NA	0.00117425	21.7809	0.0919348	0.225065
right.putamen	rs3847404	3.4e-06	T	C	-0.04119	0.00886378	18312	NA	0.00117787	21.5946	-0.058563	-0.023817
right.putamen	rs58820510	3.25e-06	T	A	-0.1424	0.0305842	18593	NA	0.00116458	21.6783	-0.202345	-0.082455
right.putamen	rs2257791	1.03e-10	G	A	0.06429	0.00994278	18421	NA	0.00226451	41.8092	0.0448022	0.0837778
right.putamen	rs1228632	5.5e-11	C	G	0.05699	0.00868618	18249	NA	0.0023533	43.0467	0.0399651	0.0740149
right.putamen	rs12800487	1.08e-11	A	G	-0.07355	0.0108162	18657	NA	0.0024723	46.24	-0.0947497	-0.0523503
right.putamen	rs522134	1.87e-06	G	A	0.04373	0.00917156	18320	NA	0.00123939	22.7338	0.0257537	0.0617063
right.putamen	rs2099618	1.81e-06	C	T	-0.04524	0.00947435	18423	NA	0.00123609	22.8006	-0.0638097	-0.0266703
right.putamen	rs34970500	1.43e-06	T	C	-0.1202	0.0249274	18632	NA	0.00124639	23.2517	-0.169058	-0.0713423
right.putamen	rs8014725	1.01e-39	G	A	-0.1111	0.00840393	18640	NA	0.0092889	174.768	-0.127572	-0.0946283
right.putamen	rs17240559	2.53e-06	A	G	0.04801	0.0101997	18015	NA	0.00122834	22.1558	0.0280186	0.0680014
right.putamen	rs371918919	2.49e-06	T	A	-0.04324	0.00917852	17371	NA	0.00127599	22.1935	-0.0612299	-0.0252501
right.putamen	rs7195528	1.09e-06	T	C	-0.06464	0.013254	18225	NA	0.00130338	23.7851	-0.0906179	-0.0386621
right.putamen	rs2955617	4.79e-07	C	A	-0.04465	0.00886616	18521	NA	0.00136745	25.3613	-0.0620277	-0.0272723
right.putamen	rs7239604	2.61e-07	T	G	0.04408	0.0085559	18433	NA	0.00143791	26.5431	0.0273104	0.0608496
right.putamen	rs17223593	2.98e-06	G	T	-0.05651	0.0120903	18450	NA	0.00118268	21.8463	-0.080207	-0.032813
right.putamen	rs6508230	8.59e-18	T	C	0.0763	0.00887106	17709	NA	0.00416	73.9772	0.0589127	0.0936873
right.putamen	rs12605881	1.84e-07	T	A	0.04457	0.00854486	18534	NA	0.00146578	27.2067	0.0278221	0.0613179
right.putamen	rs12983014	6.82e-07	T	C	0.07762	0.015624	18677	NA	0.00131972	24.681	0.046997	0.108243
right.putamen	rs6138937	2.7e-06	C	T	-0.04613	0.00982744	18663	NA	0.00117921	22.0336	-0.0653918	-0.0268682
right.putamen	rs6131709	2.16e-06	T	C	-0.04122	0.00869804	18329	NA	0.00122378	22.4581	-0.0582682	-0.0241718
right.putamen	rs6121038	2.32e-14	G	T	-0.07057	0.00923933	18461	NA	0.00315017	58.339	-0.0886791	-0.0524609
right.putamen	rs7281973	1.74e-06	T	A	-0.04083	0.0085347	18286	NA	0.00125003	22.8867	-0.057558	-0.024102
right.putamen	rs2051404	7.14e-07	A	C	-0.04561	0.00919742	18562	NA	0.00132309	24.5917	-0.0636369	-0.0275831
right.putamen	rs878718	3.59e-07	A	G	0.04304	0.00845413	18677	NA	0.00138579	25.9183	0.0264699	0.0596101
right.pallidum	rs3120047	9.72e-09	G	C	-0.04907	0.00855176	18311	NA	0.00179485	32.9246	-0.0658314	-0.0323086
right.pallidum	rs11102702	2.6e-06	C	T	-0.05248	0.0111612	18295	NA	0.001207	22.1088	-0.074356	-0.030604
right.pallidum	rs6684455	6.45e-11	A	G	-0.06016	0.009203	17376	NA	0.00245324	42.7324	-0.0781979	-0.0421221
right.pallidum	rs6593921	2.26e-06	G	A	0.03945	0.00834038	18638	NA	0.00119895	22.3729	0.0231029	0.0557971
right.pallidum	rs35005972	6.53e-07	C	A	-0.04803	0.00965039	17063	NA	0.00144961	24.7705	-0.0669448	-0.0291152
right.pallidum	rs9852186	2.21e-06	A	C	0.03926	0.00829145	18587	NA	0.00120478	22.4202	0.0230088	0.0555112
right.pallidum	rs2223086	1.92e-06	A	C	0.04179	0.00877388	18647	NA	0.00121513	22.6862	0.0245932	0.0589868
right.pallidum	rs73868773	3.12e-06	A	G	-0.08757	0.0187757	18557	NA	0.00117085	21.7529	-0.12437	-0.0507696
right.pallidum	rs35771878	4.38e-09	G	A	-0.05105	0.0086938	18370	NA	0.00187348	34.4804	-0.0680898	-0.0340102
right.pallidum	rs6854025	6.11e-07	A	G	0.05748	0.011519	18399	NA	0.00135151	24.9001	0.0349027	0.0800573
right.pallidum	rs4865169	9.73e-07	C	T	0.04059	0.00828536	18672	NA	0.00128371	24.0002	0.0243507	0.0568293
right.pallidum	rs4148155	1.48e-07	G	A	-0.06874	0.0130759	18675	NA	0.00147766	27.636	-0.0943688	-0.0431112
right.pallidum	rs6854992	5.75e-07	G	T	0.04811	0.00962008	17915	NA	0.00139409	25.01	0.0292547	0.0669653
right.pallidum	rs6553428	1.25e-06	G	T	-0.05338	0.0110085	18352	NA	0.00127957	23.5128	-0.0749566	-0.0318034
right.pallidum	rs17144806	4.75e-07	T	A	-0.05106	0.010135	18544	NA	0.00136684	25.3814	-0.0709245	-0.0311955
right.pallidum	rs1291602	5.13e-08	T	C	-0.0613	0.0112498	18675	NA	0.00158739	29.6916	-0.0833496	-0.0392504
right.pallidum	rs12654545	4.32e-07	T	C	-0.06969	0.0137836	18607	NA	0.00137196	25.5631	-0.0967059	-0.0426741
right.pallidum	rs72834694	5.18e-07	C	T	0.0523	0.0104163	17730	NA	0.00141989	25.2104	0.0318841	0.0727159
right.pallidum	rs80294988	8.12e-07	G	C	-0.1648	0.0334009	18635	NA	0.00130467	24.3444	-0.230266	-0.0993343
right.pallidum	rs2790102	3.21e-09	A	G	0.05197	0.00877427	18600	NA	0.00188257	35.0819	0.0347724	0.0691676
right.pallidum	rs2153960	5.92e-07	G	A	-0.04525	0.00905906	18675	NA	0.00133423	24.95	-0.0630058	-0.0274942
right.pallidum	rs62437319	6.72e-07	T	C	-0.04195	0.00843895	17919	NA	0.00137713	24.7108	-0.0584903	-0.0254097
right.pallidum	rs58329075	2.73e-09	A	G	-0.04943	0.00830756	18626	NA	0.0018971	35.4025	-0.0657128	-0.0331472
right.pallidum	rs12545434	1.6e-07	T	G	0.05638	0.0107534	18297	NA	0.00150013	27.4891	0.0353034	0.0774566
right.pallidum	rs196814	1.8e-09	G	A	0.06713	0.0111549	18675	NA	0.00193554	36.2163	0.0452665	0.0889935
right.pallidum	rs2923447	1.72e-08	G	T	-0.04766	0.00845035	18607	NA	0.00170663	31.8096	-0.0642227	-0.0310973
right.pallidum	rs113555191	4.5e-06	T	G	-0.1246	0.0271578	18675	NA	0.00112589	21.0497	-0.177829	-0.0713707
right.pallidum	rs17477673	2.33e-06	C	T	0.03937	0.00833404	18586	NA	0.00119926	22.3162	0.0230353	0.0557047
right.pallidum	rs117699647	1.84e-06	C	T	-0.1205	0.0252515	18611	NA	0.00122208	22.772	-0.169993	-0.0710071
right.pallidum	rs2257791	4.84e-08	G	A	0.05362	0.00982231	18419	NA	0.00161532	29.8007	0.0343683	0.0728717
right.pallidum	rs7930888	1.48e-06	A	G	0.05299	0.0110052	18544	NA	0.00124867	23.1842	0.0314198	0.0745602
right.pallidum	rs7107356	3.44e-10	A	G	-0.05206	0.00828849	18651	NA	0.00211075	39.451	-0.0683054	-0.0358146
right.pallidum	rs2852392	2.11e-06	G	A	-0.04086	0.00861299	18602	NA	0.00120838	22.5055	-0.0577415	-0.0239785
right.pallidum	rs4936384	3.46e-07	T	C	-0.05452	0.0106944	18672	NA	0.00138997	25.9896	-0.075481	-0.033559
right.pallidum	rs6539184	5.9e-07	C	T	0.08026	0.0160649	18627	NA	0.0013382	24.96	0.0487729	0.111747
right.pallidum	rs9507721	2.9e-06	A	G	0.05409	0.0115577	18609	NA	0.0011756	21.9024	0.0314369	0.0767431
right.pallidum	rs8014725	6.37e-10	G	A	-0.05152	0.00833118	18638	NA	0.00204762	38.2419	-0.0678491	-0.0351909
right.pallidum	rs12909256	1.07e-07	A	G	0.06109	0.0114917	18585	NA	0.00151826	28.2599	0.0385662	0.0836138
right.pallidum	rs3112606	8.54e-08	C	T	-0.04446	0.00829787	18675	NA	0.00153489	28.7082	-0.0607238	-0.0281962
right.pallidum	rs4430781	3.92e-06	T	C	0.04239	0.00918129	17826	NA	0.00119439	21.3167	0.0243947	0.0603853
right.pallidum	rs191865	6.25e-09	C	T	-0.04918	0.00846035	18638	NA	0.00180973	33.791	-0.0657623	-0.0325977
right.pallidum	rs34855406	2.31e-06	C	G	-0.04389	0.00928692	18644	NA	0.00119654	22.3351	-0.0620924	-0.0256876
right.pallidum	rs2106786	2.58e-08	G	A	-0.05645	0.0101347	18398	NA	0.00168348	31.0249	-0.0763139	-0.0365861
right.pallidum	rs666536	1.51e-06	G	A	0.04287	0.00891083	18499	NA	0.00124962	23.1457	0.0254048	0.0603352
right.pallidum	rs10412843	2.23e-06	G	A	0.03924	0.00829073	18562	NA	0.00120538	22.4013	0.0229902	0.0554898
right.pallidum	rs13038135	6.57e-07	T	G	-0.04921	0.00989146	18595	NA	0.00132927	24.7506	-0.0685973	-0.0298227
right.pallidum	rs6121038	2.25e-16	G	T	-0.07514	0.00914668	18459	NA	0.00364269	67.4862	-0.0930675	-0.0572125
right.pallidum	rs111738791	3.67e-07	A	G	0.05576	0.0109613	18386	NA	0.00140548	25.8776	0.0342759	0.0772441
right.hippocampus	rs6690450	5.67e-08	C	A	0.04257	0.00783834	18633	NA	0.00158048	29.4958	0.0272069	0.0579331
right.hippocampus	rs115361873	1.96e-06	C	G	-0.1215	0.0255306	18494	NA	0.00122312	22.6481	-0.17154	-0.0714601
right.hippocampus	rs12144270	2.75e-06	A	T	-0.0391	0.00833689	16977	NA	0.00129396	21.9961	-0.0554403	-0.0227597
right.hippocampus	rs2052400	5.89e-10	A	G	0.04992	0.00805551	18628	NA	0.00205732	38.4028	0.0341312	0.0657088
right.hippocampus	rs151014938	2.74e-07	C	T	-0.08074	0.015699	18572	NA	0.00142219	26.4505	-0.11151	-0.0499699
right.hippocampus	rs112934262	1.93e-06	T	C	-0.05057	0.0106173	18406	NA	0.00123102	22.6862	-0.0713798	-0.0297602
right.hippocampus	rs112097281	2.24e-06	T	C	-0.07342	0.0155156	18589	NA	0.00120312	22.3918	-0.103831	-0.0430093
right.hippocampus	rs7736970	2.79e-06	G	A	-0.04745	0.0101216	18022	NA	0.00121799	21.9773	-0.0672883	-0.0276117
right.hippocampus	rs57246240	9.05e-09	A	G	0.04739	0.00824174	18632	NA	0.00177136	33.0625	0.0312362	0.0635438
right.hippocampus	rs116325978	1.35e-06	G	C	0.04167	0.00862019	18020	NA	0.00129508	23.3676	0.0247744	0.0585656
right.hippocampus	rs72781189	1.56e-07	T	A	0.06857	0.0130684	18610	NA	0.00147718	27.531	0.0429559	0.0941841
right.hippocampus	rs11948899	8.3e-07	G	C	0.04033	0.00818053	18508	NA	0.00131149	24.3049	0.0242962	0.0563638
right.hippocampus	rs6927268	3e-06	G	T	-0.04556	0.00975171	18582	NA	0.00117328	21.8276	-0.0646734	-0.0264466
right.hippocampus	rs9322190	1.8e-10	A	G	0.05353	0.00838897	18649	NA	0.00217859	40.7172	0.0370876	0.0699724
right.hippocampus	rs28612611	3.92e-06	A	G	-0.05282	0.0114403	18003	NA	0.00118266	21.3167	-0.075243	-0.030397
right.hippocampus	rs12704068	5.1e-08	T	C	0.04779	0.00876881	18665	NA	0.00158882	29.7025	0.0306031	0.0649769
right.hippocampus	rs59844769	4.24e-06	T	C	0.03639	0.00790915	18499	NA	0.00114304	21.1692	0.0208881	0.0518919
right.hippocampus	rs10968954	2.32e-06	A	T	0.03856	0.00816085	18161	NA	0.00122781	22.3256	0.0225647	0.0545553
right.hippocampus	rs7030607	5.28e-15	A	G	0.06411	0.00819088	18565	NA	0.00328901	61.2619	0.0480559	0.0801641
right.hippocampus	rs12252289	2.79e-06	G	A	0.05901	0.0125901	18531	NA	0.00118407	21.968	0.0343333	0.0836867
right.hippocampus	rs56260737	2.23e-07	G	A	-0.04178	0.00806408	18221	NA	0.00147101	26.8428	-0.0575856	-0.0259744
right.hippocampus	rs2629542	3.32e-12	G	A	0.06017	0.00863519	18651	NA	0.00259648	48.553	0.043245	0.077095
right.hippocampus	rs182311659	1.23e-06	C	T	-0.1313	0.0270554	18646	NA	0.0012615	23.5516	-0.184329	-0.0782714
right.hippocampus	rs2578475	1.69e-06	G	T	-0.0401	0.00837336	18433	NA	0.00124266	22.9345	-0.0565118	-0.0236882
right.hippocampus	rs17178006	6.04e-35	G	T	-0.1497	0.0121116	18673	NA	0.00811492	152.77	-0.173439	-0.125961
right.hippocampus	rs146607495	3.77e-27	T	C	0.1477	0.0136633	18448	NA	0.00629448	116.856	0.12092	0.17448
right.hippocampus	rs12581892	4.22e-07	A	G	-0.07722	0.0152579	18611	NA	0.00137438	25.6137	-0.107125	-0.0473146
right.hippocampus	rs7970896	5.55e-07	C	A	0.04283	0.00855232	18173	NA	0.00137817	25.0801	0.0260675	0.0595925
right.hippocampus	rs12915044	2.04e-06	G	T	0.04012	0.00844454	18504	NA	0.00121836	22.572	0.0235687	0.0566713
right.hippocampus	rs10518702	7.17e-07	C	T	-0.05297	0.0106837	18535	NA	0.00132448	24.5818	-0.0739101	-0.0320299
right.hippocampus	rs7167736	7.55e-07	G	T	0.04788	0.00967664	18612	NA	0.0013137	24.4827	0.0289138	0.0668462
right.hippocampus	rs58175255	2.52e-06	C	A	-0.03734	0.00793118	18628	NA	0.00118848	22.1653	-0.0528851	-0.0217949
right.hippocampus	rs28542085	1.71e-06	G	A	-0.05554	0.0116023	18673	NA	0.00122569	22.9154	-0.0782804	-0.0327996
right.hippocampus	rs62073683	1.36e-06	T	G	-0.1785	0.0369412	18430	NA	0.00126526	23.3482	-0.250905	-0.106095
right.amygdala	rs6668495	3.08e-10	A	G	-0.05426	0.00861543	18559	NA	0.00213267	39.6648	-0.0711462	-0.0373738
right.amygdala	rs10182660	2.82e-07	T	C	0.04164	0.0081059	18505	NA	0.001424	26.3888	0.0257524	0.0575276
right.amygdala	rs330634	2.98e-06	A	G	0.05284	0.0113051	18155	NA	0.00120187	21.8463	0.030682	0.074998
right.amygdala	rs12470164	3.19e-07	A	G	0.09058	0.0177122	18668	NA	0.00139899	26.153	0.0558642	0.125296
right.amygdala	rs115825815	3.51e-06	A	G	0.1485	0.0320043	18675	NA	0.00115153	21.5296	0.0857716	0.211228
right.amygdala	rs223476	1.82e-06	T	G	-0.0384	0.00804357	18620	NA	0.00122251	22.7911	-0.0541654	-0.0226346
right.amygdala	rs79574489	3.96e-06	A	G	0.08876	0.0192329	18255	NA	0.00116535	21.2982	0.0510634	0.126457
right.amygdala	rs1625369	3.42e-06	C	T	-0.03737	0.00804521	18675	NA	0.00115401	21.576	-0.0531386	-0.0216014
right.amygdala	rs4836031	1.83e-06	C	T	0.04083	0.00855437	18425	NA	0.00123492	22.7815	0.0240634	0.0575966
right.amygdala	rs6991116	3.37e-06	T	G	0.03783	0.00813898	18567	NA	0.00116221	21.6039	0.0218776	0.0537824
right.amygdala	rs117773744	4.78e-06	C	T	0.1031	0.0225306	18597	NA	0.00112471	20.9398	0.05894	0.14726
right.amygdala	rs7480195	4.03e-06	A	G	0.1192	0.0258512	18675	NA	0.0011372	21.2613	0.0685316	0.169868
right.amygdala	rs11600169	3.52e-07	A	T	-0.04374	0.00858489	18629	NA	0.00139153	25.959	-0.0605664	-0.0269136
right.amygdala	rs11062908	3.04e-17	G	T	-0.07003	0.00828463	18468	NA	0.00385412	71.4532	-0.0862679	-0.0537921
right.amygdala	rs17178006	1.31e-09	G	T	-0.07535	0.0124156	18675	NA	0.00196842	36.8328	-0.0996845	-0.0510155
right.amygdala	rs7295481	5.26e-08	C	T	-0.04417	0.00811203	18617	NA	0.00158999	29.648	-0.0600696	-0.0282704
right.amygdala	rs7315280	4.41e-08	G	A	0.06906	0.0126114	18543	NA	0.00161453	29.9866	0.0443417	0.0937783
right.amygdala	rs17126206	1.11e-06	C	A	-0.1342	0.0275452	18675	NA	0.00126941	23.7364	-0.188189	-0.0802115
right.amygdala	rs6574655	1.74e-06	A	G	0.06451	0.0134874	18437	NA	0.00123929	22.8771	0.0380748	0.0909452
right.amygdala	rs4433774	2.31e-06	C	A	0.04271	0.00903724	17849	NA	0.00124977	22.3351	0.024997	0.060423
right.amygdala	rs274106	3.24e-06	A	C	0.04017	0.00862758	18135	NA	0.00119396	21.6783	0.0232599	0.0570801
right.accumbens.area	rs556157869	3.19e-06	T	C	-0.1088	0.0233476	18563	NA	0.00116847	21.7156	-0.154561	-0.0630386
right.accumbens.area	rs12028814	2.81e-08	G	A	0.0656	0.0118092	17980	NA	0.0017133	30.858	0.042454	0.088746
right.accumbens.area	rs17116458	4.81e-06	A	G	0.1263	0.0276126	18591	NA	0.00112409	20.9215	0.0721793	0.180421
right.accumbens.area	rs2076340	8.32e-08	G	C	-0.05426	0.0101194	18654	NA	0.00153891	28.751	-0.0740939	-0.0344261
right.accumbens.area	rs13386673	6.35e-08	A	G	0.05178	0.0095694	17686	NA	0.00165275	29.2789	0.033024	0.070536
right.accumbens.area	rs17013819	2.2e-06	T	G	-0.1266	0.0267371	18677	NA	0.00119898	22.4202	-0.179005	-0.0741954
right.accumbens.area	rs114596790	1.8e-06	G	A	0.1072	0.0224456	18518	NA	0.00123027	22.8102	0.0632067	0.151193
right.accumbens.area	rs748044	2.11e-06	A	G	-0.05444	0.0114755	17333	NA	0.00129674	22.5055	-0.0769321	-0.0319479
right.accumbens.area	rs41289594	1.19e-06	C	T	-0.2018	0.0415397	18654	NA	0.00126355	23.6002	-0.283218	-0.120382
right.accumbens.area	rs2279829	4.21e-07	T	C	-0.05484	0.0108358	18563	NA	0.00137793	25.6137	-0.0760782	-0.0336018
right.accumbens.area	rs13089287	1.66e-12	C	T	0.06456	0.009138	18677	NA	0.00266537	49.9142	0.0466495	0.0824705
right.accumbens.area	rs2037551	3.17e-07	A	G	0.07608	0.0148739	18642	NA	0.00140149	26.1632	0.0469272	0.105233
right.accumbens.area	rs13107325	1.67e-15	T	C	0.1383	0.0173504	18677	NA	0.00339034	63.5368	0.104293	0.172307
right.accumbens.area	rs138751378	2.07e-06	A	G	0.1159	0.0244103	18581	NA	0.00121179	22.5435	0.0680559	0.163744
right.accumbens.area	rs115600499	3.15e-06	T	C	0.1659	0.0355856	18356	NA	0.00118264	21.7342	0.0961523	0.235648
right.accumbens.area	rs163104	3.03e-07	A	C	0.07318	0.0142846	18581	NA	0.00141048	26.2451	0.0451822	0.101178
right.accumbens.area	rs9321008	4.57e-06	T	C	-0.04507	0.00982988	18166	NA	0.00115589	21.0222	-0.0643366	-0.0258034
right.accumbens.area	rs77836902	1.76e-06	G	C	-0.1012	0.0211715	18343	NA	0.00124407	22.8484	-0.142696	-0.0597038
right.accumbens.area	rs11771419	4.04e-06	G	A	-0.05174	0.011221	18663	NA	0.00113793	21.2613	-0.0737331	-0.0297469
right.accumbens.area	rs75181360	3.98e-07	G	A	-0.08542	0.0168415	18429	NA	0.00139396	25.7252	-0.118429	-0.0524107
right.accumbens.area	rs117343791	1.55e-06	G	T	-0.06506	0.0135344	18442	NA	0.0012514	23.1072	-0.0915875	-0.0385325
right.accumbens.area	rs75958979	2.11e-06	T	C	0.13	0.027403	18604	NA	0.00120825	22.5055	0.0762901	0.18371
right.accumbens.area	rs7069003	1.02e-06	C	T	-0.1256	0.0256903	18663	NA	0.00127909	23.9023	-0.175953	-0.075247
right.accumbens.area	rs11041833	2.39e-06	A	G	0.0438	0.00928163	17869	NA	0.00124468	22.269	0.025608	0.061992
right.accumbens.area	rs16917340	4.83e-06	A	C	-0.05895	0.0128909	18640	NA	0.00112065	20.9123	-0.0842161	-0.0336839
right.accumbens.area	rs6582440	3.01e-06	T	A	-0.04997	0.0106979	17679	NA	0.00123261	21.8182	-0.0709379	-0.0290021
right.accumbens.area	rs117033005	1.99e-06	T	C	0.09789	0.0205824	18677	NA	0.00120963	22.6195	0.0575485	0.138232
right.accumbens.area	rs28372306	1.46e-06	A	G	0.07102	0.0147406	17786	NA	0.00130343	23.2131	0.0421285	0.0999115
right.accumbens.area	rs7333147	1.55e-06	G	A	0.04668	0.00971286	18258	NA	0.00126347	23.0976	0.0276428	0.0657172
right.accumbens.area	rs77649255	2.2e-06	T	A	0.06101	0.0128822	18440	NA	0.00121488	22.4297	0.0357609	0.0862591
right.accumbens.area	rs1953353	4.32e-06	A	G	-0.04334	0.00942789	18654	NA	0.00113158	21.1324	-0.0618187	-0.0248613
right.accumbens.area	rs716872	1.16e-10	G	A	0.06091	0.00944488	18677	NA	0.00222183	41.5896	0.042398	0.079422
right.accumbens.area	rs8009299	4.43e-10	T	A	0.06065	0.00971799	18567	NA	0.00209342	38.9501	0.0416027	0.0796973
right.accumbens.area	rs8061590	5.88e-08	G	A	-0.04974	0.00916866	18626	NA	0.00157759	29.4306	-0.0677106	-0.0317694
right.accumbens.area	rs56997107	4.66e-06	T	C	-0.04917	0.0107335	18250	NA	0.00114857	20.9856	-0.0702076	-0.0281324
right.accumbens.area	rs72626170	4.76e-06	G	A	0.0493	0.0107736	18677	NA	0.0011199	20.9398	0.0281837	0.0704163
right.accumbens.area	rs1982555	1.71e-06	T	C	-0.06434	0.0134434	17475	NA	0.00130906	22.9058	-0.090689	-0.037991
right.accumbens.area	rs78287153	4.81e-06	G	A	0.112	0.0244862	18677	NA	0.00111892	20.9215	0.064007	0.159993
right.accumbens.area	rs17536052	3.34e-06	A	G	-0.07863	0.0169097	18475	NA	0.001169	21.6225	-0.111773	-0.045487
right.accumbens.area	rs6135547	1.85e-06	G	A	-0.04392	0.00920562	18027	NA	0.00126109	22.7624	-0.061963	-0.025877
right.accumbens.area	rs6063167	3.2e-06	G	A	-0.06208	0.0133247	18617	NA	0.00116458	21.7063	-0.0881965	-0.0359635
right.accumbens.area	rs8129788	1.69e-06	C	T	-0.05014	0.0104698	18616	NA	0.00123046	22.9345	-0.0706609	-0.0296191
right.accumbens.area	rs739037	3.46e-06	G	A	-0.05292	0.0113978	17310	NA	0.00124383	21.5574	-0.0752597	-0.0305803

## Sheet: eTable 6- regional cortex inst.
eTable 6: Regional cortical thickness instrument SNPs
Exposure	SNP	P-value	Effect allele	Other allele	Beta	SE	Sample size	EAF	R2	F-statistic	95% CI lower	95% CI upper
bankssts_thickavg	rs149142	2.022e-17	T	C	-0.0081	0.001	2.022e-17	30515	0.6052	65.61	-0.01006	-0.00614
bankssts_thickavg	rs2416560	3.642e-08	A	C	0.0052	0.0009	3.642e-08	30515	0.5945	33.3827	0.003436	0.006964
bankssts_thickavg	rs13311548	3.155e-07	T	C	0.0065	0.0013	3.155e-07	30515	0.1719	25	0.003952	0.009048
bankssts_thickavg	rs11710662	3.444e-07	A	G	-0.0067	0.0013	3.444e-07	29838	0.7921	26.5621	-0.009248	-0.004152
bankssts_thickavg	rs11259736	4.243e-07	A	G	-0.0072	0.0014	4.243e-07	25693	0.1658	26.449	-0.009944	-0.004456
bankssts_thickavg	rs1514497	1.373e-06	T	C	0.0054	0.0011	1.373e-06	30515	0.244	24.0992	0.003244	0.007556
bankssts_thickavg	rs1913808	3.591e-06	A	G	-0.0048	0.001	3.591e-06	30515	0.3149	23.04	-0.00676	-0.00284
bankssts_thickavg	rs2568168	4.613e-06	A	G	0.0063	0.0014	4.613e-06	29157	0.8641	20.25	0.003556	0.009044
bankssts_thickavg	rs28423057	4.765e-06	T	C	0.0137	0.003	4.765e-06	30254	0.0285	20.8544	0.00782	0.01958
bankssts_thickavg	rs34061468	4.976e-06	T	G	0.0051	0.0011	4.976e-06	30515	0.2237	21.4959	0.002944	0.007256
caudalanteriorcingulate_thickavg	rs9929528	7.672e-08	T	G	0.012	0.0022	7.672e-08	21297	0.6087	29.7521	0.007688	0.016312
caudalanteriorcingulate_thickavg	rs111635253	2.101e-07	A	G	-0.0195	0.0038	2.101e-07	32592	0.0512	26.3331	-0.026948	-0.012052
caudalanteriorcingulate_thickavg	rs73528979	2.303e-07	A	G	0.0112	0.0022	2.303e-07	32424	0.146	25.9174	0.006888	0.015512
caudalanteriorcingulate_thickavg	rs11778360	2.651e-07	T	C	-0.008	0.0016	2.651e-07	32784	0.5032	25	-0.011136	-0.004864
caudalanteriorcingulate_thickavg	rs7737603	8.896e-07	T	C	0.0115	0.0023	8.896e-07	33193	0.8748	25	0.006992	0.016008
caudalanteriorcingulate_thickavg	rs57604499	1.541e-06	T	C	-0.0288	0.006	1.541e-06	31458	0.9793	23.04	-0.04056	-0.01704
caudalanteriorcingulate_thickavg	rs12949143	1.894e-06	T	C	-0.0084	0.0018	1.894e-06	29476	0.6627	21.7778	-0.011928	-0.004872
caudalanteriorcingulate_thickavg	rs10980625	2.181e-06	T	C	0.0118	0.0025	2.181e-06	32784	0.1086	22.2784	0.0069	0.0167
caudalanteriorcingulate_thickavg	rs116803501	2.372e-06	A	G	-0.0217	0.0046	2.372e-06	32784	0.0375	22.2538	-0.030716	-0.012684
caudalanteriorcingulate_thickavg	rs78185953	2.917e-06	T	G	0.0264	0.0056	2.917e-06	28888	0.0262	22.2245	0.015424	0.037376
caudalanteriorcingulate_thickavg	rs77222791	3.227e-06	T	C	-0.0192	0.0041	3.227e-06	27965	0.9481	21.9298	-0.027236	-0.011164
caudalanteriorcingulate_thickavg	rs61966705	3.694e-06	A	G	-0.0079	0.0017	3.694e-06	30835	0.656	21.5952	-0.011232	-0.004568
caudalanteriorcingulate_thickavg	rs77868392	4.134e-06	A	G	0.0084	0.0018	4.134e-06	32784	0.7585	21.7778	0.004872	0.011928
caudalanteriorcingulate_thickavg	rs1207616	4.394e-06	T	G	0.01	0.0022	4.394e-06	29581	0.1754	20.6612	0.005688	0.014312
caudalmiddlefrontal_thickavg	rs11748651	1.074e-11	A	T	0.0053	0.0008	1.074e-11	32685	0.6716	43.8906	0.003732	0.006868
caudalmiddlefrontal_thickavg	rs13135092	4.799e-08	A	G	-0.0078	0.0014	4.799e-08	32685	0.9236	31.0408	-0.010544	-0.005056
caudalmiddlefrontal_thickavg	rs73004648	6.109e-07	A	G	0.0056	0.0011	6.109e-07	32685	0.8771	25.9174	0.003444	0.007756
caudalmiddlefrontal_thickavg	rs144182557	8.084e-07	A	C	-0.0296	0.006	8.084e-07	12936	0.0155	24.3378	-0.04136	-0.01784
caudalmiddlefrontal_thickavg	rs73006822	8.181e-07	T	C	-0.0056	0.0011	8.181e-07	29636	0.151	25.9174	-0.007756	-0.003444
caudalmiddlefrontal_thickavg	rs74700892	8.229e-07	T	C	-0.0209	0.0042	8.229e-07	27588	0.0108	24.7625	-0.029132	-0.012668
caudalmiddlefrontal_thickavg	rs76399414	1.01e-06	A	G	-0.0058	0.0012	1.01e-06	32300	0.8912	23.3611	-0.008152	-0.003448
caudalmiddlefrontal_thickavg	rs11647755	1.224e-06	A	G	0.0097	0.002	1.224e-06	25993	0.051	23.5225	0.00578	0.01362
caudalmiddlefrontal_thickavg	rs9351273	1.284e-06	C	G	-0.0079	0.0016	1.284e-06	32685	0.9468	24.3789	-0.011036	-0.004764
caudalmiddlefrontal_thickavg	rs143143078	1.539e-06	T	C	-0.005	0.001	1.539e-06	32300	0.1823	25	-0.00696	-0.00304
caudalmiddlefrontal_thickavg	rs10503002	1.876e-06	T	C	0.0045	0.0009	1.876e-06	32685	0.1893	25	0.002736	0.006264
caudalmiddlefrontal_thickavg	rs12448922	1.929e-06	A	G	-0.0033	0.0007	1.929e-06	32685	0.5667	22.2245	-0.004672	-0.001928
caudalmiddlefrontal_thickavg	rs10875632	2.228e-06	T	G	-0.0041	0.0009	2.228e-06	32685	0.2093	20.7531	-0.005864	-0.002336
caudalmiddlefrontal_thickavg	rs35233427	2.399e-06	A	G	-0.0144	0.0031	2.399e-06	32020	0.0177	21.5775	-0.020476	-0.008324
caudalmiddlefrontal_thickavg	rs697510	2.481e-06	T	C	-0.0033	0.0007	2.481e-06	32685	0.5346	22.2245	-0.004672	-0.001928
caudalmiddlefrontal_thickavg	rs2764684	2.726e-06	T	C	0.0045	0.001	2.726e-06	32901	0.8244	20.25	0.00254	0.00646
caudalmiddlefrontal_thickavg	rs58186954	3.928e-06	T	C	-0.0057	0.0012	3.928e-06	29371	0.128	22.5625	-0.008052	-0.003348
caudalmiddlefrontal_thickavg	rs3845731	4.168e-06	A	G	-0.004	0.0009	4.168e-06	32325	0.207	19.7531	-0.005764	-0.002236
caudalmiddlefrontal_thickavg	rs76264002	4.365e-06	A	G	-0.0156	0.0034	4.365e-06	29956	0.9836	21.0519	-0.022264	-0.008936
caudalmiddlefrontal_thickavg	rs633862	4.778e-06	T	C	-0.0032	0.0007	4.778e-06	32685	0.5448	20.898	-0.004572	-0.001828
caudalmiddlefrontal_thickavg	rs199441	4.973e-06	A	G	-0.0043	0.0009	4.973e-06	32685	0.2097	22.8272	-0.006064	-0.002536
cuneus_thickavg	rs8005394	1.539e-14	C	G	0.0095	0.0012	1.539e-14	31811	0.8718	62.6736	0.007148	0.011852
cuneus_thickavg	rs13107325	6.251e-09	T	C	-0.0099	0.0017	6.251e-09	31811	0.0702	33.9135	-0.013232	-0.006568
cuneus_thickavg	rs117923045	7.687e-08	T	G	0.0262	0.0049	7.687e-08	24290	0.0109	28.5898	0.016596	0.035804
cuneus_thickavg	rs34163390	4.019e-07	T	C	0.0044	0.0009	4.019e-07	31451	0.347	23.9012	0.002636	0.006164
cuneus_thickavg	rs12810533	7.162e-07	A	G	0.0051	0.001	7.162e-07	31259	0.2687	26.01	0.00314	0.00706
cuneus_thickavg	rs11086598	2.229e-06	T	C	0.004	0.0009	2.229e-06	31811	0.4983	19.7531	0.002236	0.005764
cuneus_thickavg	rs12206069	2.645e-06	A	G	0.0053	0.0011	2.645e-06	31543	0.1508	23.2149	0.003144	0.007456
cuneus_thickavg	rs9511935	2.686e-06	T	C	-0.0049	0.001	2.686e-06	31811	0.7887	24.01	-0.00686	-0.00294
cuneus_thickavg	rs10485804	2.87e-06	A	G	0.0046	0.001	2.87e-06	26927	0.3918	21.16	0.00264	0.00656
cuneus_thickavg	rs78871416	3.583e-06	T	C	-0.0211	0.0046	3.583e-06	21983	0.0147	21.0402	-0.030116	-0.012084
cuneus_thickavg	rs67967684	3.997e-06	T	C	0.0095	0.0021	3.997e-06	31489	0.9532	20.4649	0.005384	0.013616
entorhinal_thickavg	rs8044158	3.915e-10	A	G	0.018	0.0029	3.915e-10	31491	0.7781	38.5256	0.012316	0.023684
entorhinal_thickavg	rs72812170	1.43e-08	A	C	-0.0211	0.0037	1.43e-08	31491	0.1174	32.5208	-0.028352	-0.013848
entorhinal_thickavg	rs111658633	7.186e-08	T	C	-0.0267	0.005	7.186e-08	31491	0.0654	28.5156	-0.0365	-0.0169
entorhinal_thickavg	rs17790394	1.486e-07	T	C	0.0163	0.0031	1.486e-07	31060	0.2133	27.6472	0.010224	0.022376
entorhinal_thickavg	rs151173926	1.134e-06	T	C	-0.0648	0.0133	1.134e-06	24285	0.0138	23.7381	-0.090868	-0.038732
entorhinal_thickavg	rs9872099	1.4e-06	A	G	-0.0175	0.0036	1.4e-06	30647	0.1379	23.6304	-0.024556	-0.010444
entorhinal_thickavg	rs4674936	1.56e-06	T	C	0.0124	0.0026	1.56e-06	29752	0.6483	22.7456	0.007304	0.017496
entorhinal_thickavg	rs77556388	1.659e-06	A	G	-0.0269	0.0056	1.659e-06	20785	0.0887	23.0743	-0.037876	-0.015924
entorhinal_thickavg	rs1268180	1.727e-06	C	G	-0.0121	0.0025	1.727e-06	31491	0.6563	23.4256	-0.017	-0.0072
entorhinal_thickavg	rs147439352	2.376e-06	A	G	0.0158	0.0034	2.376e-06	31131	0.1574	21.5952	0.009136	0.022464
entorhinal_thickavg	rs73557202	2.558e-06	A	G	-0.0225	0.0048	2.558e-06	28176	0.9156	21.9727	-0.031908	-0.013092
entorhinal_thickavg	rs10790066	3.112e-06	A	G	-0.0111	0.0024	3.112e-06	31491	0.4745	21.3906	-0.015804	-0.006396
entorhinal_thickavg	rs2361359	3.649e-06	C	G	-0.0158	0.0034	3.649e-06	31894	0.1406	21.5952	-0.022464	-0.009136
entorhinal_thickavg	rs2916159	3.919e-06	A	G	0.0113	0.0024	3.919e-06	31110	0.4006	22.1684	0.006596	0.016004
entorhinal_thickavg	rs240311	4.094e-06	A	C	0.0369	0.008	4.094e-06	31702	0.0317	21.2752	0.02122	0.05258
frontalpole_thickavg	rs56023709	9.648e-16	A	C	0.0139	0.0017	9.648e-16	32617	0.3881	66.8547	0.010568	0.017232
frontalpole_thickavg	rs73596628	3.26e-07	T	C	-0.0187	0.0037	3.26e-07	32809	0.9396	25.5435	-0.025952	-0.011448
frontalpole_thickavg	rs78759106	7.139e-07	T	C	-0.0117	0.0024	7.139e-07	32469	0.8465	23.7656	-0.016404	-0.006996
frontalpole_thickavg	rs748319	7.956e-07	T	C	-0.0119	0.0024	7.956e-07	32809	0.1476	24.5851	-0.016604	-0.007196
frontalpole_thickavg	rs77128055	8.505e-07	A	G	-0.0174	0.0035	8.505e-07	32809	0.9313	24.7151	-0.02426	-0.01054
frontalpole_thickavg	rs9828792	8.677e-07	A	G	-0.0096	0.002	8.677e-07	32809	0.7286	23.04	-0.01352	-0.00568
frontalpole_thickavg	rs12463979	8.742e-07	C	G	0.0084	0.0017	8.742e-07	32449	0.4379	24.4152	0.005068	0.011732
frontalpole_thickavg	rs2133593	1.235e-06	A	C	-0.0086	0.0018	1.235e-06	31068	0.6268	22.8272	-0.012128	-0.005072
frontalpole_thickavg	rs117974438	1.759e-06	T	C	-0.0534	0.0112	1.759e-06	20173	0.9855	22.7325	-0.075352	-0.031448
frontalpole_thickavg	rs1413205	1.815e-06	T	C	-0.0088	0.0018	1.815e-06	32449	0.6274	23.9012	-0.012328	-0.005272
frontalpole_thickavg	rs66900966	2.444e-06	A	G	0.0155	0.0033	2.444e-06	28364	0.9077	22.0615	0.009032	0.021968
frontalpole_thickavg	rs79121298	2.481e-06	C	G	-0.0357	0.0076	2.481e-06	30495	0.9821	22.0653	-0.050596	-0.020804
frontalpole_thickavg	rs1973171	3.679e-06	A	G	-0.0119	0.0026	3.679e-06	32360	0.1223	20.9482	-0.016996	-0.006804
frontalpole_thickavg	rs7723073	3.863e-06	A	G	0.0096	0.0021	3.863e-06	31604	0.2917	20.898	0.005484	0.013716
frontalpole_thickavg	rs28548172	3.889e-06	C	G	-0.0096	0.0021	3.889e-06	32809	0.1995	20.898	-0.013716	-0.005484
frontalpole_thickavg	rs6806342	3.899e-06	T	C	-0.0217	0.0047	3.899e-06	26791	0.0485	21.3169	-0.030912	-0.012488
frontalpole_thickavg	rs72758426	4.949e-06	C	G	0.0292	0.0064	4.949e-06	32082	0.0218	20.8164	0.016656	0.041744
fusiform_thickavg	rs6658111	1.128e-10	T	G	-0.0059	0.0009	1.128e-10	32087	0.6309	42.9753	-0.007664	-0.004136
fusiform_thickavg	rs3742960	2.72e-07	T	C	-0.0041	0.0008	2.72e-07	32158	0.5462	26.2656	-0.005668	-0.002532
fusiform_thickavg	rs62308301	8.127e-07	A	G	-0.0137	0.0028	8.127e-07	32518	0.0225	23.9401	-0.019188	-0.008212
fusiform_thickavg	rs113294616	1.511e-06	T	G	-0.0188	0.0039	1.511e-06	29593	0.0127	23.2373	-0.026444	-0.011156
fusiform_thickavg	rs2046281	2.849e-06	T	G	0.004	0.0009	2.849e-06	30032	0.4257	19.7531	0.002236	0.005764
fusiform_thickavg	rs6827388	2.969e-06	A	G	0.0058	0.0012	2.969e-06	32927	0.1311	23.3611	0.003448	0.008152
fusiform_thickavg	rs7237355	3.121e-06	T	C	0.0037	0.0008	3.121e-06	32518	0.3712	21.3906	0.002132	0.005268
fusiform_thickavg	rs61819721	3.197e-06	A	G	0.0062	0.0013	3.197e-06	28364	0.1341	22.7456	0.003652	0.008748
fusiform_thickavg	rs10767626	4.405e-06	A	G	0.0036	0.0008	4.405e-06	32138	0.6164	20.25	0.002032	0.005168
fusiform_thickavg	rs380129	4.866e-06	A	G	-0.0036	0.0008	4.866e-06	32518	0.3877	20.25	-0.005168	-0.002032
inferiorparietal_thickavg	rs7124343	2.212e-07	T	G	-0.003	0.0006	2.212e-07	32443	0.5668	25	-0.004176	-0.001824
inferiorparietal_thickavg	rs111915190	4.602e-07	A	C	0.0119	0.0024	4.602e-07	29888	0.0214	24.5851	0.007196	0.016604
inferiorparietal_thickavg	rs77103055	5.051e-07	A	G	-0.0055	0.0011	5.051e-07	32443	0.9153	25	-0.007656	-0.003344
inferiorparietal_thickavg	rs4506714	5.529e-07	T	C	-0.003	0.0006	5.529e-07	32443	0.3179	25	-0.004176	-0.001824
inferiorparietal_thickavg	rs76659172	5.667e-07	T	C	-0.0131	0.0026	5.667e-07	20523	0.9761	25.3861	-0.018196	-0.008004
inferiorparietal_thickavg	rs12411805	1.056e-06	T	C	0.0033	0.0007	1.056e-06	32443	0.2634	22.2245	0.001928	0.004672
inferiorparietal_thickavg	rs117696510	1.969e-06	A	G	-0.0118	0.0025	1.969e-06	29115	0.9803	22.2784	-0.0167	-0.0069
inferiorparietal_thickavg	rs256374	2.093e-06	A	G	0.0028	0.0006	2.093e-06	32443	0.5431	21.7778	0.001624	0.003976
inferiorparietal_thickavg	rs35645198	2.53e-06	T	C	0.0032	0.0007	2.53e-06	32443	0.2468	20.898	0.001828	0.004572
inferiorparietal_thickavg	rs79893660	2.7e-06	A	T	-0.0063	0.0013	2.7e-06	29270	0.9403	23.4852	-0.008848	-0.003752
inferiorparietal_thickavg	rs11259243	2.793e-06	A	G	-0.0027	0.0006	2.793e-06	32443	0.4732	20.25	-0.003876	-0.001524
inferiorparietal_thickavg	rs148015643	3.183e-06	T	C	0.0153	0.0033	3.183e-06	22408	0.0147	21.4959	0.008832	0.021768
inferiorparietal_thickavg	rs4886512	3.467e-06	T	C	-0.0069	0.0015	3.467e-06	24715	0.9372	21.16	-0.00984	-0.00396
inferiorparietal_thickavg	rs58238824	4.199e-06	C	G	0.0027	0.0006	4.199e-06	32850	0.6496	20.25	0.001524	0.003876
inferiortemporal_thickavg	rs111735741	5.469e-08	A	G	0.0064	0.0012	5.469e-08	29113	0.2221	28.4444	0.004048	0.008752
inferiortemporal_thickavg	rs7507079	4.881e-07	A	G	-0.0049	0.001	4.881e-07	32336	0.2707	24.01	-0.00686	-0.00294
inferiortemporal_thickavg	rs149132429	1.217e-06	A	C	0.0083	0.0017	1.217e-06	32336	0.9241	23.8374	0.004968	0.011632
inferiortemporal_thickavg	rs139736769	1.612e-06	A	G	-0.008	0.0017	1.612e-06	32740	0.0803	22.1453	-0.011332	-0.004668
inferiortemporal_thickavg	rs11590932	1.765e-06	T	C	-0.005	0.001	1.765e-06	31976	0.7518	25	-0.00696	-0.00304
inferiortemporal_thickavg	rs36004933	1.886e-06	A	G	-0.0057	0.0012	1.886e-06	30978	0.8236	22.5625	-0.008052	-0.003348
inferiortemporal_thickavg	rs907278	1.961e-06	T	C	0.0048	0.001	1.961e-06	28641	0.5487	23.04	0.00284	0.00676
inferiortemporal_thickavg	rs7294578	2.207e-06	A	C	0.0046	0.001	2.207e-06	31999	0.711	21.16	0.00264	0.00656
inferiortemporal_thickavg	rs12744609	2.403e-06	A	G	0.0041	0.0009	2.403e-06	32336	0.4998	20.7531	0.002336	0.005864
inferiortemporal_thickavg	rs60239918	2.456e-06	T	C	-0.0134	0.0029	2.456e-06	25461	0.0394	21.3508	-0.019084	-0.007716
inferiortemporal_thickavg	rs1844861	2.849e-06	T	C	-0.0045	0.001	2.849e-06	32336	0.3053	20.25	-0.00646	-0.00254
inferiortemporal_thickavg	rs147194389	3.527e-06	T	C	-0.0068	0.0015	3.527e-06	32336	0.1095	20.5511	-0.00974	-0.00386
inferiortemporal_thickavg	rs2124546	3.81e-06	A	G	-0.0048	0.001	3.81e-06	29519	0.7152	23.04	-0.00676	-0.00284
inferiortemporal_thickavg	rs2168774	3.826e-06	T	C	-0.0045	0.001	3.826e-06	32336	0.7437	20.25	-0.00646	-0.00254
inferiortemporal_thickavg	rs7559619	3.927e-06	A	G	-0.0044	0.001	3.927e-06	31856	0.6106	19.36	-0.00636	-0.00244
insula_thickavg	rs10980625	1.937e-11	T	C	0.0101	0.0015	1.937e-11	32021	0.1087	45.3378	0.00716	0.01304
insula_thickavg	rs4843226	2.144e-08	T	C	-0.0052	0.0009	2.144e-08	31829	0.6079	33.3827	-0.006964	-0.003436
insula_thickavg	rs1533034	8.966e-08	C	G	0.0069	0.0013	8.966e-08	28899	0.1998	28.1716	0.004352	0.009448
insula_thickavg	rs11086605	2.385e-07	A	G	0.0131	0.0025	2.385e-07	32021	0.957	27.4576	0.0082	0.018
insula_thickavg	rs72848575	6.052e-07	C	G	0.0058	0.0012	6.052e-07	30189	0.2441	23.3611	0.003448	0.008152
insula_thickavg	rs4396807	7.916e-07	C	G	-0.005	0.001	7.916e-07	31661	0.3321	25	-0.00696	-0.00304
insula_thickavg	rs11884157	1.538e-06	T	C	-0.0057	0.0012	1.538e-06	32021	0.8216	22.5625	-0.008052	-0.003348
insula_thickavg	rs9669278	1.645e-06	T	C	0.0045	0.0009	1.645e-06	32021	0.4833	25	0.002736	0.006264
insula_thickavg	rs62506569	1.719e-06	C	G	-0.0087	0.0018	1.719e-06	30189	0.9212	23.3611	-0.012228	-0.005172
insula_thickavg	rs80008719	1.775e-06	A	G	-0.0072	0.0015	1.775e-06	32021	0.1041	23.04	-0.01014	-0.00426
insula_thickavg	rs114898174	1.934e-06	A	G	0.0135	0.0028	1.934e-06	30303	0.0353	23.2462	0.008012	0.018988
insula_thickavg	rs6842716	2.02e-06	T	C	0.0048	0.001	2.02e-06	32021	0.3508	23.04	0.00284	0.00676
insula_thickavg	rs4944549	2.051e-06	T	C	0.0064	0.0013	2.051e-06	32021	0.1451	24.2367	0.003852	0.008948
insula_thickavg	rs9889528	2.473e-06	T	C	0.0047	0.001	2.473e-06	31661	0.3972	22.09	0.00274	0.00666
insula_thickavg	rs142743066	2.586e-06	A	T	0.0154	0.0033	2.586e-06	31502	0.0275	21.7778	0.008932	0.021868
insula_thickavg	rs2742433	2.851e-06	T	C	0.0044	0.0009	2.851e-06	32021	0.3451	23.9012	0.002636	0.006164
insula_thickavg	rs34164651	2.86e-06	T	C	-0.0055	0.0012	2.86e-06	31661	0.8065	21.0069	-0.007852	-0.003148
insula_thickavg	rs36032364	2.908e-06	A	G	0.0047	0.001	2.908e-06	31324	0.3055	22.09	0.00274	0.00666
insula_thickavg	rs2733095	3.056e-06	A	G	0.0054	0.0012	3.056e-06	32021	0.2341	20.25	0.003048	0.007752
insula_thickavg	rs13215050	3.247e-06	T	C	0.0059	0.0013	3.247e-06	31637	0.1714	20.5976	0.003352	0.008448
insula_thickavg	rs10207016	4.271e-06	T	C	-0.0051	0.0011	4.271e-06	32021	0.7748	21.4959	-0.007256	-0.002944
insula_thickavg	rs9497871	4.347e-06	T	C	0.0054	0.0012	4.347e-06	31755	0.8084	20.25	0.003048	0.007752
insula_thickavg	rs6044971	4.836e-06	C	G	0.0047	0.001	4.836e-06	32021	0.7206	22.09	0.00274	0.00666
isthmuscingulate_thickavg	rs4962691	1.069e-12	T	C	-0.0093	0.0013	1.069e-12	32505	0.5757	51.1775	-0.011848	-0.006752
isthmuscingulate_thickavg	rs10067618	5.334e-10	A	G	0.0081	0.0013	5.334e-10	32505	0.4025	38.8225	0.005552	0.010648
isthmuscingulate_thickavg	rs3820823	2.564e-09	A	G	-0.0078	0.0013	2.564e-09	32505	0.6001	36	-0.010348	-0.005252
isthmuscingulate_thickavg	rs6947897	3.071e-09	A	G	-0.0088	0.0015	3.071e-09	32505	0.749	34.4178	-0.01174	-0.00586
isthmuscingulate_thickavg	rs9783497	1.578e-08	A	G	0.0078	0.0014	1.578e-08	32505	0.3627	31.0408	0.005056	0.010544
isthmuscingulate_thickavg	rs9870832	2.128e-07	T	C	0.0068	0.0013	2.128e-07	32505	0.5595	27.3609	0.004252	0.009348
isthmuscingulate_thickavg	rs34929358	6.732e-07	A	G	-0.0097	0.002	6.732e-07	32505	0.1448	23.5225	-0.01362	-0.00578
isthmuscingulate_thickavg	rs12412476	9.466e-07	T	C	-0.0068	0.0014	9.466e-07	32505	0.3248	23.5918	-0.009544	-0.004056
isthmuscingulate_thickavg	rs73077157	1.179e-06	A	C	0.0103	0.0021	1.179e-06	31471	0.8721	24.0567	0.006184	0.014416
isthmuscingulate_thickavg	rs66658795	1.384e-06	T	C	-0.0073	0.0015	1.384e-06	28735	0.4638	23.6844	-0.01024	-0.00436
isthmuscingulate_thickavg	rs114236008	1.485e-06	T	C	-0.0198	0.0041	1.485e-06	32505	0.028	23.3218	-0.027836	-0.011764
isthmuscingulate_thickavg	rs57875316	1.555e-06	A	G	-0.0099	0.0021	1.555e-06	32505	0.8884	22.2245	-0.014016	-0.005784
isthmuscingulate_thickavg	rs775763	1.719e-06	A	T	0.0063	0.0013	1.719e-06	32505	0.4053	23.4852	0.003752	0.008848
isthmuscingulate_thickavg	rs751670	2.723e-06	A	G	0.0091	0.0019	2.723e-06	30581	0.1623	22.9391	0.005376	0.012824
isthmuscingulate_thickavg	rs817495	3.048e-06	A	G	-0.0061	0.0013	3.048e-06	32505	0.5962	22.0178	-0.008648	-0.003552
isthmuscingulate_thickavg	rs2302901	3.138e-06	A	G	0.0154	0.0033	3.138e-06	32505	0.0407	21.7778	0.008932	0.021868
isthmuscingulate_thickavg	rs7806211	3.838e-06	T	C	0.0069	0.0015	3.838e-06	32505	0.7551	21.16	0.00396	0.00984
isthmuscingulate_thickavg	rs2062727	3.929e-06	A	C	-0.0072	0.0016	3.929e-06	32505	0.2319	20.25	-0.010336	-0.004064
isthmuscingulate_thickavg	rs2839642	4.418e-06	T	C	0.006	0.0013	4.418e-06	32145	0.4358	21.3018	0.003452	0.008548
isthmuscingulate_thickavg	rs412744	4.487e-06	A	C	-0.0075	0.0016	4.487e-06	32505	0.2109	21.9727	-0.010636	-0.004364
isthmuscingulate_thickavg	rs117379775	4.703e-06	T	C	0.0166	0.0036	4.703e-06	31065	0.0474	21.2623	0.009544	0.023656
lateraloccipital_thickavg	rs13107325	1.802e-09	T	C	-0.0083	0.0014	1.802e-09	32374	0.0704	35.148	-0.011044	-0.005556
lateraloccipital_thickavg	rs12953229	1.877e-08	A	G	0.0043	0.0008	1.877e-08	31476	0.3582	28.8906	0.002732	0.005868
lateraloccipital_thickavg	rs62200349	2.098e-08	A	G	0.0048	0.0009	2.098e-08	32374	0.7926	28.4444	0.003036	0.006564
lateraloccipital_thickavg	rs1411164	2.533e-08	A	C	0.0074	0.0013	2.533e-08	32374	0.9311	32.4024	0.004852	0.009948
lateraloccipital_thickavg	rs245105	3.94e-08	T	C	-0.0044	0.0008	3.94e-08	31943	0.7512	30.25	-0.005968	-0.002832
lateraloccipital_thickavg	rs5747112	4.727e-07	A	G	-0.0035	0.0007	4.727e-07	32374	0.4622	25	-0.004872	-0.002128
lateraloccipital_thickavg	rs256376	7.851e-07	A	G	-0.0035	0.0007	7.851e-07	32374	0.3515	25	-0.004872	-0.002128
lateraloccipital_thickavg	rs595789	8.424e-07	T	C	0.0034	0.0007	8.424e-07	32374	0.5407	23.5918	0.002028	0.004772
lateraloccipital_thickavg	rs4381813	1.377e-06	A	C	0.0034	0.0007	1.377e-06	32014	0.3945	23.5918	0.002028	0.004772
lateraloccipital_thickavg	rs56252104	1.409e-06	T	C	0.0041	0.0008	1.409e-06	30788	0.2625	26.2656	0.002532	0.005668
lateraloccipital_thickavg	rs4455634	1.567e-06	A	G	0.0042	0.0009	1.567e-06	32374	0.7978	21.7778	0.002436	0.005964
lateraloccipital_thickavg	rs12473648	2.497e-06	T	C	-0.0082	0.0017	2.497e-06	30315	0.0551	23.2664	-0.011532	-0.004868
lateraloccipital_thickavg	rs2070394	3.148e-06	A	T	0.0033	0.0007	3.148e-06	32374	0.6457	22.2245	0.001928	0.004672
lateraloccipital_thickavg	rs73650984	3.207e-06	T	C	-0.0175	0.0038	3.207e-06	24583	0.016	21.2084	-0.024948	-0.010052
lateraloccipital_thickavg	rs1108048	3.959e-06	A	G	0.0035	0.0008	3.959e-06	32182	0.5347	19.1406	0.001932	0.005068
lateraloccipital_thickavg	rs77949659	4.138e-06	A	G	-0.006	0.0013	4.138e-06	29056	0.8879	21.3018	-0.008548	-0.003452
lateraloccipital_thickavg	rs6790056	4.751e-06	A	G	-0.0032	0.0007	4.751e-06	32374	0.5887	20.898	-0.004572	-0.001828
lateralorbitofrontal_thickavg	rs59698523	2.631e-08	T	C	0.005	0.0009	2.631e-08	31484	0.5415	30.8642	0.003236	0.006764
lateralorbitofrontal_thickavg	rs11609649	1.004e-07	A	G	0.0061	0.0012	1.004e-07	32134	0.1784	25.8403	0.003748	0.008452
lateralorbitofrontal_thickavg	rs6983605	5.602e-07	A	C	-0.0049	0.001	5.602e-07	32134	0.2814	24.01	-0.00686	-0.00294
lateralorbitofrontal_thickavg	rs62394879	9.837e-07	A	G	0.0085	0.0017	9.837e-07	28157	0.0949	25	0.005168	0.011832
lateralorbitofrontal_thickavg	rs148143469	1.654e-06	T	C	-0.0177	0.0037	1.654e-06	21857	0.0263	22.8846	-0.024952	-0.010448
lateralorbitofrontal_thickavg	rs2527184	2.403e-06	A	G	0.0042	0.0009	2.403e-06	30768	0.5852	21.7778	0.002436	0.005964
lateralorbitofrontal_thickavg	rs10804832	3.008e-06	T	G	0.0046	0.001	3.008e-06	32134	0.7521	21.16	0.00264	0.00656
lateralorbitofrontal_thickavg	rs10832960	3.818e-06	A	G	0.0041	0.0009	3.818e-06	32134	0.533	20.7531	0.002336	0.005864
lateralorbitofrontal_thickavg	rs1078023	3.901e-06	A	T	-0.0044	0.001	3.901e-06	32134	0.6294	19.36	-0.00636	-0.00244
lateralorbitofrontal_thickavg	rs143121431	4.135e-06	A	T	0.0158	0.0034	4.135e-06	29844	0.9742	21.5952	0.009136	0.022464
lingual_thickavg	rs10495963	6.061e-10	T	C	0.0048	0.0008	6.061e-10	31982	0.7181	36	0.003232	0.006368
lingual_thickavg	rs9537915	8.644e-10	T	C	-0.0043	0.0007	8.644e-10	31601	0.5778	37.7347	-0.005672	-0.002928
lingual_thickavg	rs13180395	1.305e-07	T	C	0.0047	0.0009	1.305e-07	29072	0.7036	27.2716	0.002936	0.006464
lingual_thickavg	rs13135092	1.77e-07	A	G	0.0074	0.0014	1.77e-07	31982	0.9233	27.9388	0.004656	0.010144
lingual_thickavg	rs73239710	1.957e-07	A	C	-0.004	0.0008	1.957e-07	31982	0.2905	25	-0.005568	-0.002432
lingual_thickavg	rs11760588	3.174e-07	A	G	0.0057	0.0011	3.174e-07	31982	0.1279	26.8512	0.003544	0.007856
lingual_thickavg	rs12591705	3.559e-07	T	C	0.0035	0.0007	3.559e-07	31982	0.4777	25	0.002128	0.004872
lingual_thickavg	rs1391550	6.21e-07	A	G	0.0038	0.0008	6.21e-07	31453	0.3119	22.5625	0.002232	0.005368
lingual_thickavg	rs10193343	1.071e-06	A	G	0.0038	0.0008	1.071e-06	31601	0.6396	22.5625	0.002232	0.005368
lingual_thickavg	rs7317261	1.395e-06	T	C	0.0036	0.0008	1.395e-06	31982	0.5693	20.25	0.002032	0.005168
lingual_thickavg	rs11949166	1.548e-06	A	T	-0.0041	0.0009	1.548e-06	31399	0.3107	20.7531	-0.005864	-0.002336
lingual_thickavg	rs4075697	1.695e-06	C	G	0.0041	0.0009	1.695e-06	31982	0.2158	20.7531	0.002336	0.005864
lingual_thickavg	rs4660268	2.506e-06	A	C	0.0036	0.0008	2.506e-06	31601	0.6954	20.25	0.002032	0.005168
lingual_thickavg	rs2959101	2.581e-06	T	C	0.0035	0.0008	2.581e-06	31982	0.447	19.1406	0.001932	0.005068
lingual_thickavg	rs76021370	2.643e-06	T	G	0.0128	0.0027	2.643e-06	25666	0.0268	22.4746	0.007508	0.018092
lingual_thickavg	rs12529704	2.945e-06	T	G	-0.004	0.0009	2.945e-06	31601	0.2238	19.7531	-0.005764	-0.002236
lingual_thickavg	rs10972596	3.253e-06	T	G	-0.0077	0.0017	3.253e-06	31982	0.0584	20.5156	-0.011032	-0.004368
lingual_thickavg	rs12853479	3.379e-06	T	C	0.004	0.0009	3.379e-06	31551	0.2347	19.7531	0.002236	0.005764
lingual_thickavg	rs1111990	3.941e-06	T	C	-0.0043	0.0009	3.941e-06	30624	0.2226	22.8272	-0.006064	-0.002536
lingual_thickavg	rs1337524	3.968e-06	T	C	0.004	0.0009	3.968e-06	31551	0.2028	19.7531	0.002236	0.005764
lingual_thickavg	rs80351791	4.015e-06	T	C	-0.0231	0.005	4.015e-06	20147	0.0097	21.3444	-0.0329	-0.0133
lingual_thickavg	rs10794513	4.052e-06	A	G	0.004	0.0009	4.052e-06	31982	0.2168	19.7531	0.002236	0.005764
lingual_thickavg	rs6651108	4.214e-06	T	G	-0.0099	0.0022	4.214e-06	31982	0.0308	20.25	-0.014212	-0.005588
lingual_thickavg	rs2066598	4.3e-06	A	G	0.0047	0.001	4.3e-06	31982	0.1465	22.09	0.00274	0.00666
lingual_thickavg	rs11743024	4.731e-06	A	G	0.0035	0.0008	4.731e-06	31982	0.352	19.1406	0.001932	0.005068
lingual_thickavg	rs3911964	4.908e-06	A	G	-0.0039	0.0009	4.908e-06	31982	0.2364	18.7778	-0.005664	-0.002136
medialorbitofrontal_thickavg	rs78728690	6.052e-09	A	G	-0.0082	0.0014	6.052e-09	31757	0.8449	34.3061	-0.010944	-0.005456
medialorbitofrontal_thickavg	rs35515850	4.345e-07	A	G	-0.0064	0.0013	4.345e-07	31757	0.1945	24.2367	-0.008948	-0.003852
medialorbitofrontal_thickavg	rs177080	4.755e-07	A	G	-0.0055	0.0011	4.755e-07	31757	0.2862	25	-0.007656	-0.003344
medialorbitofrontal_thickavg	rs77996129	1.315e-06	T	C	0.0175	0.0036	1.315e-06	31206	0.9745	23.6304	0.010444	0.024556
medialorbitofrontal_thickavg	rs7203371	1.798e-06	T	C	0.0055	0.0012	1.798e-06	31757	0.2868	21.0069	0.003148	0.007852
medialorbitofrontal_thickavg	rs2677100	1.985e-06	T	C	0.0051	0.0011	1.985e-06	31757	0.6382	21.4959	0.002944	0.007256
medialorbitofrontal_thickavg	rs9822430	2.174e-06	A	T	-0.0085	0.0018	2.174e-06	30259	0.8631	22.2994	-0.012028	-0.004972
medialorbitofrontal_thickavg	rs6838226	2.227e-06	A	G	-0.0048	0.001	2.227e-06	31757	0.4425	23.04	-0.00676	-0.00284
medialorbitofrontal_thickavg	rs144385407	2.637e-06	T	C	0.0288	0.0061	2.637e-06	26760	0.0096	22.2908	0.016844	0.040756
medialorbitofrontal_thickavg	rs1378358	2.978e-06	T	C	0.0061	0.0013	2.978e-06	31757	0.2024	22.0178	0.003552	0.008648
medialorbitofrontal_thickavg	rs4430662	3.255e-06	C	G	0.0054	0.0012	3.255e-06	31757	0.742	20.25	0.003048	0.007752
medialorbitofrontal_thickavg	rs7577573	4.206e-06	A	G	-0.0054	0.0012	4.206e-06	31757	0.2511	20.25	-0.007752	-0.003048
medialorbitofrontal_thickavg	rs8098565	4.924e-06	A	G	-0.0049	0.0011	4.924e-06	31757	0.3775	19.843	-0.007056	-0.002744
middletemporal_thickavg	rs7155669	4.987e-12	A	G	-0.0061	0.0009	4.987e-12	31324	0.3175	45.9383	-0.007864	-0.004336
middletemporal_thickavg	rs1344762	2.798e-08	T	C	0.0048	0.0009	2.798e-08	29966	0.6698	28.4444	0.003036	0.006564
middletemporal_thickavg	rs7707060	1.126e-07	T	C	0.0047	0.0009	1.126e-07	31324	0.707	27.2716	0.002936	0.006464
middletemporal_thickavg	rs79887807	1.784e-07	C	G	0.0069	0.0013	1.784e-07	31324	0.1084	28.1716	0.004352	0.009448
middletemporal_thickavg	rs6483830	3.108e-07	A	C	-0.0054	0.001	3.108e-07	31132	0.1905	29.16	-0.00736	-0.00344
middletemporal_thickavg	rs1378358	4.537e-07	T	C	0.0052	0.001	4.537e-07	31324	0.1999	27.04	0.00324	0.00716
middletemporal_thickavg	rs4839254	5.998e-07	T	C	-0.0039	0.0008	5.998e-07	31324	0.5369	23.7656	-0.005468	-0.002332
middletemporal_thickavg	rs2793626	6.052e-07	T	C	0.0049	0.001	6.052e-07	30964	0.2104	24.01	0.00294	0.00686
middletemporal_thickavg	rs7563883	9.115e-07	T	G	-0.0048	0.001	9.115e-07	31324	0.2249	23.04	-0.00676	-0.00284
middletemporal_thickavg	rs10762574	9.452e-07	A	C	0.0042	0.0009	9.452e-07	31324	0.6096	21.7778	0.002436	0.005964
middletemporal_thickavg	rs10962652	1.823e-06	A	G	-0.0054	0.0011	1.823e-06	30946	0.8439	24.0992	-0.007556	-0.003244
middletemporal_thickavg	rs180778842	2.605e-06	A	G	-0.0175	0.0037	2.605e-06	30042	0.014	22.3703	-0.024752	-0.010248
middletemporal_thickavg	rs577454	3.079e-06	T	C	-0.004	0.0009	3.079e-06	31324	0.3692	19.7531	-0.005764	-0.002236
middletemporal_thickavg	rs55970499	3.588e-06	A	T	0.0125	0.0027	3.588e-06	24132	0.9585	21.4335	0.007208	0.017792
middletemporal_thickavg	rs911737	3.598e-06	A	G	0.0037	0.0008	3.598e-06	31324	0.4134	21.3906	0.002132	0.005268
middletemporal_thickavg	rs12092660	4.394e-06	C	G	-0.006	0.0013	4.394e-06	28103	0.847	21.3018	-0.008548	-0.003452
middletemporal_thickavg	rs9307063	4.909e-06	T	G	-0.0063	0.0014	4.909e-06	31707	0.8984	20.25	-0.009044	-0.003556
paracentral_thickavg	rs11759026	4.074e-10	A	G	-0.0064	0.001	4.074e-10	32394	0.7622	40.96	-0.00836	-0.00444
paracentral_thickavg	rs2525990	1.657e-08	A	G	0.0054	0.0009	1.657e-08	31671	0.2932	36	0.003636	0.007164
paracentral_thickavg	rs35288226	2.351e-08	A	G	0.0052	0.0009	2.351e-08	32556	0.3405	33.3827	0.003436	0.006964
paracentral_thickavg	rs7854681	3.768e-07	A	G	-0.0044	0.0009	3.768e-07	32662	0.3447	23.9012	-0.006164	-0.002636
paracentral_thickavg	rs2003698	5.329e-07	T	C	0.0049	0.001	5.329e-07	32662	0.2224	24.01	0.00294	0.00686
paracentral_thickavg	rs930176	1.446e-06	T	C	-0.0049	0.001	1.446e-06	31171	0.2677	24.01	-0.00686	-0.00294
paracentral_thickavg	rs7494063	1.935e-06	A	C	-0.005	0.001	1.935e-06	32470	0.8002	25	-0.00696	-0.00304
paracentral_thickavg	rs11613476	2.071e-06	T	C	-0.0041	0.0009	2.071e-06	32302	0.512	20.7531	-0.005864	-0.002336
paracentral_thickavg	rs3762902	2.418e-06	T	G	-0.0049	0.001	2.418e-06	31994	0.7504	24.01	-0.00686	-0.00294
paracentral_thickavg	rs72760959	2.514e-06	T	C	0.0049	0.001	2.514e-06	32662	0.8034	24.01	0.00294	0.00686
paracentral_thickavg	rs12571420	2.583e-06	T	C	-0.0065	0.0014	2.583e-06	31571	0.8874	21.5561	-0.009244	-0.003756
paracentral_thickavg	rs7718291	3.106e-06	A	G	-0.0049	0.001	3.106e-06	32662	0.8117	24.01	-0.00686	-0.00294
paracentral_thickavg	rs12031629	3.66e-06	T	C	0.0046	0.001	3.66e-06	28757	0.4006	21.16	0.00264	0.00656
paracentral_thickavg	rs2445874	4.775e-06	A	T	-0.0056	0.0012	4.775e-06	33071	0.8731	21.7778	-0.007952	-0.003248
paracentral_thickavg	rs588808	4.982e-06	A	G	0.0039	0.0009	4.982e-06	32662	0.5123	18.7778	0.002136	0.005664
parahippocampal_thickavg	rs16909919	5.124e-11	T	C	-0.014	0.0021	5.124e-11	31775	0.3395	44.4444	-0.018116	-0.009884
parahippocampal_thickavg	rs224697	2.123e-10	A	T	-0.015	0.0024	2.123e-10	31775	0.2652	39.0625	-0.019704	-0.010296
parahippocampal_thickavg	rs62348867	1.658e-09	T	C	0.0187	0.0031	1.658e-09	32184	0.868	36.3881	0.012624	0.024776
parahippocampal_thickavg	rs12257242	1.067e-07	C	G	-0.0118	0.0022	1.067e-07	31775	0.7029	28.7686	-0.016112	-0.007488
parahippocampal_thickavg	rs352359	1.23e-07	C	G	-0.0122	0.0023	1.23e-07	28822	0.3521	28.1361	-0.016708	-0.007692
parahippocampal_thickavg	rs8028503	1.722e-07	A	G	-0.0159	0.003	1.722e-07	31775	0.138	28.09	-0.02178	-0.01002
parahippocampal_thickavg	rs4795529	3.07e-07	A	G	-0.0104	0.002	3.07e-07	31775	0.5091	27.04	-0.01432	-0.00648
parahippocampal_thickavg	rs8183037	3.968e-07	T	C	-0.0106	0.0021	3.968e-07	31775	0.4216	25.4785	-0.014716	-0.006484
parahippocampal_thickavg	rs115914417	4.024e-07	A	G	0.0236	0.0047	4.024e-07	32184	0.0548	25.2132	0.014388	0.032812
parahippocampal_thickavg	rs17400875	4.648e-07	T	G	0.0119	0.0024	4.648e-07	31775	0.7404	24.5851	0.007196	0.016604
parahippocampal_thickavg	rs5174	7.265e-07	T	C	0.0104	0.0021	7.265e-07	31775	0.4157	24.5261	0.006284	0.014516
parahippocampal_thickavg	rs206517	9.91e-07	C	G	0.0108	0.0022	9.91e-07	31775	0.3237	24.0992	0.006488	0.015112
parahippocampal_thickavg	rs11154981	1.047e-06	A	G	-0.011	0.0023	1.047e-06	31520	0.3128	22.8733	-0.015508	-0.006492
parahippocampal_thickavg	rs2360967	1.377e-06	A	G	0.0159	0.0033	1.377e-06	30038	0.1359	23.2149	0.009432	0.022368
parahippocampal_thickavg	rs13144949	1.476e-06	T	G	0.0105	0.0022	1.476e-06	31775	0.3407	22.7789	0.006188	0.014812
parahippocampal_thickavg	rs4511120	2.429e-06	C	G	0.0231	0.0049	2.429e-06	31775	0.0485	22.2245	0.013496	0.032704
parahippocampal_thickavg	rs35935277	2.703e-06	C	G	0.0128	0.0027	2.703e-06	29930	0.7904	22.4746	0.007508	0.018092
parahippocampal_thickavg	rs76106967	3.418e-06	T	C	-0.0195	0.0042	3.418e-06	30069	0.0824	21.5561	-0.027732	-0.011268
parahippocampal_thickavg	rs10852923	3.925e-06	T	G	0.0097	0.0021	3.925e-06	31775	0.4966	21.3356	0.005584	0.013816
parahippocampal_thickavg	rs912431	3.981e-06	T	C	-0.0096	0.0021	3.981e-06	31396	0.5579	20.898	-0.013716	-0.005484
parahippocampal_thickavg	rs56270377	4.447e-06	T	C	-0.0198	0.0043	4.447e-06	28559	0.9255	21.2028	-0.028228	-0.011372
parahippocampal_thickavg	rs117373084	4.482e-06	A	G	-0.0275	0.006	4.482e-06	22580	0.0594	21.0069	-0.03926	-0.01574
parsopercularis_thickavg	rs17694988	1.474e-10	T	C	0.008	0.0013	1.474e-10	32674	0.9089	37.8698	0.005452	0.010548
parsopercularis_thickavg	rs117421027	1.481e-07	C	G	-0.011	0.0021	1.481e-07	24553	0.948	27.4376	-0.015116	-0.006884
parsopercularis_thickavg	rs10987671	1.764e-07	T	C	-0.0065	0.0012	1.764e-07	32289	0.0976	29.3403	-0.008852	-0.004148
parsopercularis_thickavg	rs143482636	2.212e-07	T	C	0.0135	0.0026	2.212e-07	32482	0.0215	26.9601	0.008404	0.018596
parsopercularis_thickavg	rs77303563	4.657e-07	A	T	0.0143	0.0028	4.657e-07	31530	0.0179	26.0829	0.008812	0.019788
parsopercularis_thickavg	rs3740221	4.795e-07	T	C	-0.0046	0.0009	4.795e-07	28257	0.6153	26.1235	-0.006364	-0.002836
parsopercularis_thickavg	rs9459027	5.551e-07	T	C	0.005	0.001	5.551e-07	31617	0.1697	25	0.00304	0.00696
parsopercularis_thickavg	rs12517522	9.021e-07	T	C	-0.0037	0.0008	9.021e-07	32674	0.3139	21.3906	-0.005268	-0.002132
parsopercularis_thickavg	rs3904916	9.699e-07	A	G	0.0052	0.0011	9.699e-07	32482	0.8585	22.3471	0.003044	0.007356
parsopercularis_thickavg	rs117922518	1.311e-06	A	C	0.0088	0.0018	1.311e-06	31329	0.0589	23.9012	0.005272	0.012328
parsopercularis_thickavg	rs2769059	1.463e-06	T	C	-0.0036	0.0008	1.463e-06	32674	0.6776	20.25	-0.005168	-0.002032
parsopercularis_thickavg	rs61730027	1.695e-06	T	C	0.0092	0.0019	1.695e-06	30834	0.0402	23.446	0.005476	0.012924
parsopercularis_thickavg	rs6907995	2.072e-06	A	G	0.0035	0.0007	2.072e-06	32408	0.5414	25	0.002128	0.004872
parsopercularis_thickavg	rs13107325	2.234e-06	T	C	0.0069	0.0015	2.234e-06	32674	0.0711	21.16	0.00396	0.00984
parsopercularis_thickavg	rs17265513	3.06e-06	T	C	-0.0042	0.0009	3.06e-06	32674	0.8065	21.7778	-0.005964	-0.002436
parsopercularis_thickavg	rs4906998	3.305e-06	A	G	0.0069	0.0015	3.305e-06	32674	0.0721	21.16	0.00396	0.00984
parsopercularis_thickavg	rs6961122	3.408e-06	T	C	-0.0057	0.0012	3.408e-06	32371	0.1041	22.5625	-0.008052	-0.003348
parsopercularis_thickavg	rs7082619	3.437e-06	A	T	-0.0047	0.001	3.437e-06	32674	0.8514	22.09	-0.00666	-0.00274
parsopercularis_thickavg	rs201335	3.62e-06	T	C	-0.0042	0.0009	3.62e-06	32674	0.1972	21.7778	-0.005964	-0.002436
parsopercularis_thickavg	rs74572429	4.808e-06	T	C	-0.0099	0.0022	4.808e-06	31541	0.0374	20.25	-0.014212	-0.005588
parsorbitalis_thickavg	rs72766503	4.054e-10	T	G	-0.0087	0.0014	4.054e-10	32353	0.2219	38.6173	-0.011444	-0.005956
parsorbitalis_thickavg	rs10871753	3.165e-08	T	G	-0.0063	0.0011	3.165e-08	32738	0.5148	32.8017	-0.008456	-0.004144
parsorbitalis_thickavg	rs34754191	9.454e-07	A	C	0.0061	0.0012	9.454e-07	32738	0.2958	25.8403	0.003748	0.008452
parsorbitalis_thickavg	rs6029924	1.161e-06	A	G	0.0057	0.0012	1.161e-06	32738	0.3418	22.5625	0.003348	0.008052
parsorbitalis_thickavg	rs10817985	1.214e-06	T	G	0.0068	0.0014	1.214e-06	32378	0.2196	23.5918	0.004056	0.009544
parsorbitalis_thickavg	rs12307829	1.605e-06	A	G	-0.0176	0.0037	1.605e-06	31227	0.027	22.6267	-0.024852	-0.010348
parsorbitalis_thickavg	rs149927961	1.643e-06	C	G	-0.0135	0.0028	1.643e-06	32738	0.9554	23.2462	-0.018988	-0.008012
parsorbitalis_thickavg	rs56782857	1.755e-06	C	G	-0.0133	0.0028	1.755e-06	32738	0.0462	22.5625	-0.018788	-0.007812
parsorbitalis_thickavg	rs11107177	2.138e-06	T	G	0.0058	0.0012	2.138e-06	32738	0.318	23.3611	0.003448	0.008152
parsorbitalis_thickavg	rs6598968	2.688e-06	A	G	-0.0115	0.0025	2.688e-06	27864	0.0914	21.16	-0.0164	-0.0066
parsorbitalis_thickavg	rs269675	2.922e-06	T	C	-0.0071	0.0015	2.922e-06	29690	0.7652	22.4044	-0.01004	-0.00416
parsorbitalis_thickavg	rs67963579	3.219e-06	A	T	-0.0076	0.0016	3.219e-06	32738	0.1446	22.5625	-0.010736	-0.004464
parsorbitalis_thickavg	rs12272883	3.238e-06	T	C	0.0055	0.0012	3.238e-06	32738	0.6551	21.0069	0.003148	0.007852
parsorbitalis_thickavg	rs7645739	3.434e-06	A	T	0.0094	0.002	3.434e-06	31993	0.9058	22.09	0.00548	0.01332
parsorbitalis_thickavg	rs114048127	3.548e-06	T	G	-0.0108	0.0023	3.548e-06	32738	0.0635	22.0491	-0.015308	-0.006292
parsorbitalis_thickavg	rs12788928	3.721e-06	A	G	0.0109	0.0023	3.721e-06	30222	0.0769	22.4594	0.006392	0.015408
parsorbitalis_thickavg	rs17754504	3.965e-06	A	G	0.0072	0.0016	3.965e-06	32738	0.1499	20.25	0.004064	0.010336
parsorbitalis_thickavg	rs4750072	4.231e-06	T	C	0.0061	0.0013	4.231e-06	32378	0.7605	22.0178	0.003552	0.008648
parstriangularis_thickavg	rs6965709	1.478e-07	A	T	-0.0044	0.0008	1.478e-07	32301	0.699	30.25	-0.005968	-0.002832
parstriangularis_thickavg	rs11577200	1.792e-07	A	G	0.0063	0.0012	1.792e-07	32228	0.8498	27.5625	0.003948	0.008652
parstriangularis_thickavg	rs35320047	3.694e-07	T	G	-0.0047	0.0009	3.694e-07	32686	0.2653	27.2716	-0.006464	-0.002936
parstriangularis_thickavg	rs76782422	5.688e-07	A	C	-0.0121	0.0024	5.688e-07	27921	0.0378	25.4184	-0.016804	-0.007396
parstriangularis_thickavg	rs4243289	6.713e-07	C	G	0.0038	0.0008	6.713e-07	32686	0.4446	22.5625	0.002232	0.005368
parstriangularis_thickavg	rs9678455	1.428e-06	A	G	0.0041	0.0008	1.428e-06	31328	0.6655	26.2656	0.002532	0.005668
parstriangularis_thickavg	rs76509707	1.695e-06	C	G	0.0111	0.0023	1.695e-06	30451	0.0427	23.2911	0.006592	0.015608
parstriangularis_thickavg	rs500914	1.716e-06	T	C	0.0039	0.0008	1.716e-06	32580	0.471	23.7656	0.002332	0.005468
parstriangularis_thickavg	rs1979035	2.131e-06	A	G	0.004	0.0009	2.131e-06	32686	0.2676	19.7531	0.002236	0.005764
parstriangularis_thickavg	rs6003946	2.494e-06	T	C	0.0072	0.0015	2.494e-06	32494	0.0752	23.04	0.00426	0.01014
parstriangularis_thickavg	rs6486362	2.507e-06	A	G	0.0043	0.0009	2.507e-06	32326	0.2629	22.8272	0.002536	0.006064
parstriangularis_thickavg	rs34646819	2.888e-06	T	C	-0.0147	0.0031	2.888e-06	31534	0.0236	22.486	-0.020776	-0.008624
parstriangularis_thickavg	rs2108471	2.989e-06	A	G	-0.0039	0.0008	2.989e-06	32686	0.3168	23.7656	-0.005468	-0.002332
parstriangularis_thickavg	rs148915646	3.148e-06	A	C	0.0133	0.0028	3.148e-06	22853	0.9688	22.5625	0.007812	0.018788
parstriangularis_thickavg	rs12876158	3.795e-06	A	T	0.0043	0.0009	3.795e-06	31176	0.3545	22.8272	0.002536	0.006064
parstriangularis_thickavg	rs117563153	3.83e-06	T	G	0.0196	0.0042	3.83e-06	27320	0.0162	21.7778	0.011368	0.027832
parstriangularis_thickavg	rs1209871	4.001e-06	T	C	0.0058	0.0013	4.001e-06	28774	0.8584	19.9053	0.003252	0.008348
parstriangularis_thickavg	rs10494247	4.33e-06	T	C	-0.0035	0.0008	4.33e-06	32686	0.5469	19.1406	-0.005068	-0.001932
parstriangularis_thickavg	rs3811606	4.733e-06	A	G	-0.0064	0.0014	4.733e-06	29542	0.1085	20.898	-0.009144	-0.003656
parstriangularis_thickavg	rs116427902	4.934e-06	T	C	0.0188	0.0041	4.934e-06	29932	0.0117	21.0256	0.010764	0.026836
pericalcarine_thickavg	rs2164950	5.378e-10	A	G	-0.0075	0.0012	5.378e-10	31318	0.1278	39.0625	-0.009852	-0.005148
pericalcarine_thickavg	rs34324736	5.708e-09	T	C	-0.005	0.0009	5.708e-09	31318	0.5291	30.8642	-0.006764	-0.003236
pericalcarine_thickavg	rs13262416	1.417e-08	C	G	-0.006	0.0011	1.417e-08	28442	0.734	29.7521	-0.008156	-0.003844
pericalcarine_thickavg	rs4682946	5.36e-07	T	C	-0.0051	0.001	5.36e-07	30950	0.7993	26.01	-0.00706	-0.00314
pericalcarine_thickavg	rs629404	7.733e-07	A	T	0.0046	0.0009	7.733e-07	31318	0.2461	26.1235	0.002836	0.006364
pericalcarine_thickavg	rs3011933	1.212e-06	T	C	0.0041	0.0008	1.212e-06	30940	0.4206	26.2656	0.002532	0.005668
pericalcarine_thickavg	rs10426965	2.079e-06	T	C	0.0054	0.0011	2.079e-06	30983	0.8015	24.0992	0.003244	0.007556
pericalcarine_thickavg	rs6880369	2.103e-06	A	G	0.0044	0.0009	2.103e-06	31318	0.7282	23.9012	0.002636	0.006164
pericalcarine_thickavg	rs6069990	3.497e-06	C	G	-0.0092	0.002	3.497e-06	30918	0.9448	21.16	-0.01312	-0.00528
pericalcarine_thickavg	rs71649080	3.544e-06	A	G	-0.0095	0.002	3.544e-06	31328	0.0434	22.5625	-0.01342	-0.00558
pericalcarine_thickavg	rs35849893	3.752e-06	C	G	-0.0045	0.001	3.752e-06	30580	0.6421	20.25	-0.00646	-0.00254
pericalcarine_thickavg	rs2243821	4.568e-06	A	G	-0.0058	0.0013	4.568e-06	30144	0.1257	19.9053	-0.008348	-0.003252
pericalcarine_thickavg	rs7032717	4.92e-06	A	G	0.0061	0.0013	4.92e-06	31318	0.8885	22.0178	0.003552	0.008648
postcentral_thickavg	rs11639391	2.07e-97	T	C	0.0251	0.0012	2.07e-97	31292	0.0904	437.507	0.022748	0.027452
postcentral_thickavg	rs4823878	7.554e-13	T	C	0.0055	0.0008	7.554e-13	30915	0.2863	47.2656	0.003932	0.007068
postcentral_thickavg	rs10498193	6.436e-11	A	G	-0.0084	0.0013	6.436e-11	29934	0.0789	41.7515	-0.010948	-0.005852
postcentral_thickavg	rs1668120	1.285e-09	A	C	-0.0047	0.0008	1.285e-09	31292	0.7494	34.5156	-0.006268	-0.003132
postcentral_thickavg	rs55686521	1.564e-09	T	C	0.0042	0.0007	1.564e-09	31292	0.6833	36	0.002828	0.005572
postcentral_thickavg	rs62521928	3.175e-09	A	G	0.0102	0.0017	3.175e-09	29538	0.0501	36	0.006868	0.013532
postcentral_thickavg	rs13118125	2.234e-08	T	C	-0.0039	0.0007	2.234e-08	31292	0.6781	31.0408	-0.005272	-0.002528
postcentral_thickavg	rs1918352	6.211e-08	A	G	0.0037	0.0007	6.211e-08	30555	0.5284	27.9388	0.002328	0.005072
postcentral_thickavg	rs13056230	7.278e-08	T	C	-0.0037	0.0007	7.278e-08	31292	0.4126	27.9388	-0.005072	-0.002328
postcentral_thickavg	rs149625242	8.866e-08	T	C	0.0163	0.003	8.866e-08	24771	0.0222	29.5211	0.01042	0.02218
postcentral_thickavg	rs1938573	1.735e-07	T	C	-0.0046	0.0009	1.735e-07	31681	0.8327	26.1235	-0.006364	-0.002836
postcentral_thickavg	rs2489009	5.422e-07	T	C	-0.0035	0.0007	5.422e-07	31292	0.5519	25	-0.004872	-0.002128
postcentral_thickavg	rs4778990	5.858e-07	A	C	0.0034	0.0007	5.858e-07	30932	0.4934	23.5918	0.002028	0.004772
postcentral_thickavg	rs5769797	8.966e-07	T	C	-0.0039	0.0008	8.966e-07	31292	0.7691	23.7656	-0.005468	-0.002332
postcentral_thickavg	rs12128305	9.436e-07	A	T	-0.0034	0.0007	9.436e-07	30555	0.3541	23.5918	-0.004772	-0.002028
postcentral_thickavg	rs563692	1.667e-06	T	C	0.0033	0.0007	1.667e-06	30906	0.6469	22.2245	0.001928	0.004672
postcentral_thickavg	rs2093620	2.096e-06	A	C	0.0033	0.0007	2.096e-06	31292	0.4653	22.2245	0.001928	0.004672
postcentral_thickavg	rs10774379	2.16e-06	A	C	-0.0036	0.0008	2.16e-06	27823	0.6538	20.25	-0.005168	-0.002032
postcentral_thickavg	rs73032484	2.466e-06	T	C	0.0037	0.0008	2.466e-06	31292	0.7752	21.3906	0.002132	0.005268
postcentral_thickavg	rs4505947	2.744e-06	A	G	0.0041	0.0009	2.744e-06	31292	0.1763	20.7531	0.002336	0.005864
postcentral_thickavg	rs55650579	2.942e-06	A	G	-0.0041	0.0009	2.942e-06	31292	0.1692	20.7531	-0.005864	-0.002336
postcentral_thickavg	rs13173857	3.623e-06	A	C	-0.0032	0.0007	3.623e-06	31292	0.3181	20.898	-0.004572	-0.001828
postcentral_thickavg	rs3794221	3.657e-06	A	G	0.0068	0.0015	3.657e-06	31292	0.0607	20.5511	0.00386	0.00974
postcentral_thickavg	rs11627050	3.826e-06	A	G	0.0035	0.0008	3.826e-06	30243	0.6711	19.1406	0.001932	0.005068
postcentral_thickavg	rs17721224	4.474e-06	T	C	-0.0088	0.0019	4.474e-06	19256	0.9318	21.4515	-0.012524	-0.005076
postcentral_thickavg	rs7172211	4.859e-06	A	G	0.004	0.0009	4.859e-06	31292	0.8234	19.7531	0.002236	0.005764
posteriorcingulate_thickavg	rs3111626	4.433e-11	A	G	-0.0062	0.0009	4.433e-11	32545	0.3469	47.4568	-0.007964	-0.004436
posteriorcingulate_thickavg	rs2415142	2.504e-08	T	G	0.0051	0.0009	2.504e-08	32545	0.4434	32.1111	0.003336	0.006864
posteriorcingulate_thickavg	rs143550882	1.413e-07	A	G	-0.0056	0.0011	1.413e-07	32163	0.2746	25.9174	-0.007756	-0.003444
posteriorcingulate_thickavg	rs4924345	1.735e-07	A	C	0.0088	0.0017	1.735e-07	32545	0.9169	26.7958	0.005468	0.012132
posteriorcingulate_thickavg	rs10117809	2.163e-07	T	C	0.0074	0.0014	2.163e-07	32545	0.8832	27.9388	0.004656	0.010144
posteriorcingulate_thickavg	rs10051155	4.867e-07	A	T	0.0047	0.0009	4.867e-07	32545	0.5951	27.2716	0.002936	0.006464
posteriorcingulate_thickavg	rs7700617	8.479e-07	A	C	0.0045	0.0009	8.479e-07	32545	0.5009	25	0.002736	0.006264
posteriorcingulate_thickavg	rs72657096	1.067e-06	T	C	-0.0239	0.0049	1.067e-06	20181	0.9836	23.7905	-0.033504	-0.014296
posteriorcingulate_thickavg	rs17097130	1.109e-06	T	C	0.0057	0.0012	1.109e-06	32545	0.8038	22.5625	0.003348	0.008052
posteriorcingulate_thickavg	rs12880959	1.202e-06	T	C	-0.0045	0.0009	1.202e-06	32545	0.4862	25	-0.006264	-0.002736
posteriorcingulate_thickavg	rs240994	1.341e-06	T	C	0.0045	0.0009	1.341e-06	32545	0.4305	25	0.002736	0.006264
posteriorcingulate_thickavg	rs11121	1.631e-06	T	C	-0.0044	0.0009	1.631e-06	32545	0.4957	23.9012	-0.006164	-0.002636
posteriorcingulate_thickavg	rs78367142	1.677e-06	A	G	-0.0083	0.0017	1.677e-06	32114	0.08	23.8374	-0.011632	-0.004968
posteriorcingulate_thickavg	rs13723	1.688e-06	A	G	-0.0044	0.0009	1.688e-06	32545	0.5134	23.9012	-0.006164	-0.002636
posteriorcingulate_thickavg	rs12906206	2.561e-06	A	T	0.0043	0.0009	2.561e-06	31971	0.5757	22.8272	0.002536	0.006064
posteriorcingulate_thickavg	rs1618938	2.732e-06	T	G	-0.0043	0.0009	2.732e-06	32545	0.5997	22.8272	-0.006064	-0.002536
posteriorcingulate_thickavg	rs12910231	2.797e-06	T	C	0.0047	0.001	2.797e-06	32545	0.7162	22.09	0.00274	0.00666
posteriorcingulate_thickavg	rs7092176	2.825e-06	A	G	-0.0043	0.0009	2.825e-06	32545	0.5343	22.8272	-0.006064	-0.002536
posteriorcingulate_thickavg	rs792234	2.857e-06	A	G	0.0044	0.0009	2.857e-06	32185	0.3646	23.9012	0.002636	0.006164
posteriorcingulate_thickavg	rs1752164	3.453e-06	T	C	0.006	0.0013	3.453e-06	32545	0.8531	21.3018	0.003452	0.008548
posteriorcingulate_thickavg	rs10783206	4.462e-06	T	C	0.0042	0.0009	4.462e-06	32545	0.4454	21.7778	0.002436	0.005964
precentral_thickavg	rs1880694	2.12e-08	A	G	-0.0064	0.0011	2.12e-08	31240	0.1428	33.8512	-0.008556	-0.004244
precentral_thickavg	rs2298485	1.095e-07	C	G	-0.0042	0.0008	1.095e-07	31792	0.6033	27.5625	-0.005768	-0.002632
precentral_thickavg	rs3852000	1.109e-07	A	G	-0.0038	0.0007	1.109e-07	31792	0.6314	29.4694	-0.005172	-0.002428
precentral_thickavg	rs73150969	1.276e-07	A	G	-0.0114	0.0022	1.276e-07	26777	0.0474	26.8512	-0.015712	-0.007088
precentral_thickavg	rs149866019	4.275e-07	T	C	-0.0128	0.0025	4.275e-07	30089	0.0273	26.2144	-0.0177	-0.0079
precentral_thickavg	rs3752962	5.788e-07	T	C	-0.004	0.0008	5.788e-07	31132	0.693	25	-0.005568	-0.002432
precentral_thickavg	rs112216293	5.879e-07	A	C	0.0111	0.0022	5.879e-07	31600	0.9679	25.4566	0.006788	0.015412
precentral_thickavg	rs117753404	8.072e-07	C	G	0.0153	0.0031	8.072e-07	23439	0.9731	24.359	0.009224	0.021376
precentral_thickavg	rs2277403	8.5e-07	A	G	-0.0035	0.0007	8.5e-07	31792	0.5033	25	-0.004872	-0.002128
precentral_thickavg	rs2103761	1.267e-06	T	G	0.0035	0.0007	1.267e-06	31792	0.4246	25	0.002128	0.004872
precentral_thickavg	rs2055410	1.368e-06	A	G	0.0035	0.0007	1.368e-06	31792	0.5614	25	0.002128	0.004872
precentral_thickavg	rs12409820	1.638e-06	T	C	-0.0055	0.0012	1.638e-06	31792	0.8771	21.0069	-0.007852	-0.003148
precentral_thickavg	rs117463940	1.75e-06	T	C	-0.0107	0.0022	1.75e-06	27966	0.0366	23.655	-0.015012	-0.006388
precentral_thickavg	rs4724413	1.945e-06	T	C	0.0038	0.0008	1.945e-06	31600	0.6854	22.5625	0.002232	0.005368
precentral_thickavg	rs78959937	2.024e-06	A	C	0.0146	0.0031	2.024e-06	29038	0.9791	22.1811	0.008524	0.020676
precentral_thickavg	rs10956412	3.547e-06	A	C	0.0046	0.001	3.547e-06	31792	0.8405	21.16	0.00264	0.00656
precentral_thickavg	rs74431026	3.849e-06	T	C	0.008	0.0017	3.849e-06	30854	0.0566	22.1453	0.004668	0.011332
precentral_thickavg	rs62207049	4.133e-06	T	C	0.0044	0.001	4.133e-06	32185	0.1953	19.36	0.00244	0.00636
precentral_thickavg	rs3742742	4.325e-06	T	C	-0.0204	0.0044	4.325e-06	23595	0.0114	21.4959	-0.029024	-0.011776
precentral_thickavg	rs7584146	4.383e-06	C	G	-0.0033	0.0007	4.383e-06	31792	0.5819	22.2245	-0.004672	-0.001928
precentral_thickavg	rs2523557	4.392e-06	A	G	-0.005	0.0011	4.392e-06	19895	0.6435	20.6612	-0.007156	-0.002844
precentral_thickavg	rs2791407	4.889e-06	T	C	-0.0064	0.0014	4.889e-06	32185	0.0762	20.898	-0.009144	-0.003656
precuneus_thickavg	rs6658111	2.413e-12	T	G	0.0048	0.0007	2.413e-12	32311	0.6316	47.0204	0.003428	0.006172
precuneus_thickavg	rs11641011	7.221e-11	T	C	-0.004	0.0006	7.221e-11	32742	0.4512	44.4444	-0.005176	-0.002824
precuneus_thickavg	rs150000053	6.714e-10	A	G	0.0159	0.0026	6.714e-10	32181	0.0205	37.3979	0.010804	0.020996
precuneus_thickavg	rs12485175	2.803e-09	A	G	0.0041	0.0007	2.803e-09	32382	0.3069	34.3061	0.002728	0.005472
precuneus_thickavg	rs623640	1.219e-08	A	G	0.0066	0.0012	1.219e-08	33151	0.9196	30.25	0.004248	0.008952
precuneus_thickavg	rs1452628	3.804e-07	A	T	-0.0031	0.0006	3.804e-07	32742	0.6294	26.6944	-0.004276	-0.001924
precuneus_thickavg	rs4326243	5.018e-07	A	C	0.0042	0.0008	5.018e-07	32180	0.2011	27.5625	0.002632	0.005768
precuneus_thickavg	rs79583401	6.652e-07	A	G	0.0107	0.0021	6.652e-07	28605	0.9687	25.9615	0.006584	0.014816
precuneus_thickavg	rs11738990	7.051e-07	A	C	0.0039	0.0008	7.051e-07	32742	0.1759	23.7656	0.002332	0.005468
precuneus_thickavg	rs7039165	1.18e-06	A	G	0.0038	0.0008	1.18e-06	32742	0.7936	22.5625	0.002232	0.005368
precuneus_thickavg	rs9315045	1.233e-06	T	C	-0.0034	0.0007	1.233e-06	32742	0.7694	23.5918	-0.004772	-0.002028
precuneus_thickavg	rs77097530	1.867e-06	C	G	0.0073	0.0015	1.867e-06	28251	0.9279	23.6844	0.00436	0.01024
precuneus_thickavg	rs151157421	2.467e-06	T	C	-0.0033	0.0007	2.467e-06	32742	0.2339	22.2245	-0.004672	-0.001928
precuneus_thickavg	rs143390400	2.577e-06	T	C	-0.0149	0.0032	2.577e-06	24293	0.0191	21.6807	-0.021172	-0.008628
precuneus_thickavg	rs12608745	2.619e-06	T	C	-0.0056	0.0012	2.619e-06	31144	0.9135	21.7778	-0.007952	-0.003248
precuneus_thickavg	rs6498719	3.386e-06	T	C	0.0055	0.0012	3.386e-06	32185	0.0935	21.0069	0.003148	0.007852
precuneus_thickavg	rs17199964	3.408e-06	A	G	0.0061	0.0013	3.408e-06	30534	0.0726	22.0178	0.003552	0.008648
precuneus_thickavg	rs62126582	3.502e-06	A	G	-0.0037	0.0008	3.502e-06	32742	0.18	21.3906	-0.005268	-0.002132
precuneus_thickavg	rs4952666	3.966e-06	C	G	-0.0028	0.0006	3.966e-06	32742	0.3685	21.7778	-0.003976	-0.001624
precuneus_thickavg	rs11022188	4.02e-06	A	G	-0.0048	0.001	4.02e-06	32742	0.1065	23.04	-0.00676	-0.00284
precuneus_thickavg	rs62130655	4.859e-06	A	G	-0.0028	0.0006	4.859e-06	32635	0.6194	21.7778	-0.003976	-0.001624
precuneus_thickavg	rs3760318	4.861e-06	A	G	0.0028	0.0006	4.861e-06	32382	0.3709	21.7778	0.001624	0.003976
rostralanteriorcingulate_thickavg	rs192834490	1.926e-08	T	G	-0.0102	0.0018	1.926e-08	31885	0.1774	32.1111	-0.013728	-0.006672
rostralanteriorcingulate_thickavg	rs116956554	8.353e-08	A	G	0.0118	0.0022	8.353e-08	24150	0.2013	28.7686	0.007488	0.016112
rostralanteriorcingulate_thickavg	rs12698894	2.859e-07	C	G	0.012	0.0023	2.859e-07	32742	0.9025	27.2212	0.007492	0.016508
rostralanteriorcingulate_thickavg	rs323483	3.088e-07	T	G	-0.0076	0.0015	3.088e-07	32742	0.323	25.6711	-0.01054	-0.00466
rostralanteriorcingulate_thickavg	rs72768970	5.029e-07	T	C	-0.0225	0.0045	5.029e-07	32459	0.971	25	-0.03132	-0.01368
rostralanteriorcingulate_thickavg	rs77479170	6.164e-07	A	G	0.0075	0.0015	6.164e-07	32359	0.4767	25	0.00456	0.01044
rostralanteriorcingulate_thickavg	rs79927507	6.88e-07	A	G	-0.025	0.005	6.88e-07	28505	0.971	25	-0.0348	-0.0152
rostralanteriorcingulate_thickavg	rs11766202	1.032e-06	A	G	-0.008	0.0016	1.032e-06	30225	0.748	25	-0.011136	-0.004864
rostralanteriorcingulate_thickavg	rs17464087	1.125e-06	C	G	-0.008	0.0016	1.125e-06	32382	0.7525	25	-0.011136	-0.004864
rostralanteriorcingulate_thickavg	rs6667291	1.433e-06	A	G	0.0068	0.0014	1.433e-06	32359	0.4491	23.5918	0.004056	0.009544
rostralanteriorcingulate_thickavg	rs10405583	1.647e-06	C	G	-0.0084	0.0018	1.647e-06	30708	0.2322	21.7778	-0.011928	-0.004872
rostralanteriorcingulate_thickavg	rs12139450	1.687e-06	T	C	0.0111	0.0023	1.687e-06	32742	0.8869	23.2911	0.006592	0.015608
rostralanteriorcingulate_thickavg	rs117426185	1.74e-06	C	G	0.0179	0.0037	1.74e-06	20007	0.9333	23.4047	0.010648	0.025152
rostralanteriorcingulate_thickavg	rs7139887	2.635e-06	A	G	-0.0315	0.0067	2.635e-06	26544	0.0164	22.104	-0.044632	-0.018368
rostralanteriorcingulate_thickavg	rs2413927	3.696e-06	A	T	-0.0069	0.0015	3.696e-06	32742	0.6486	21.16	-0.00984	-0.00396
rostralanteriorcingulate_thickavg	rs308362	3.9e-06	A	G	-0.0089	0.0019	3.9e-06	32742	0.1482	21.9418	-0.012624	-0.005176
rostralmiddlefrontal_thickavg	rs13164785	6.938e-08	T	G	-0.0042	0.0008	6.938e-08	32319	0.7999	27.5625	-0.005768	-0.002632
rostralmiddlefrontal_thickavg	rs10103320	1.897e-07	T	G	0.0045	0.0009	1.897e-07	31745	0.175	25	0.002736	0.006264
rostralmiddlefrontal_thickavg	rs2959992	4.069e-07	C	G	0.0052	0.001	4.069e-07	26030	0.1648	27.04	0.00324	0.00716
rostralmiddlefrontal_thickavg	rs6671321	4.319e-07	T	C	-0.0081	0.0016	4.319e-07	28334	0.9403	25.6289	-0.011236	-0.004964
rostralmiddlefrontal_thickavg	rs62320715	5.734e-07	T	C	-0.005	0.001	5.734e-07	29885	0.8606	25	-0.00696	-0.00304
rostralmiddlefrontal_thickavg	rs7236701	6.214e-07	T	G	-0.0037	0.0007	6.214e-07	31086	0.6183	27.9388	-0.005072	-0.002328
rostralmiddlefrontal_thickavg	rs111297085	7.28e-07	T	C	0.0079	0.0016	7.28e-07	32319	0.0468	24.3789	0.004764	0.011036
rostralmiddlefrontal_thickavg	rs1741344	8.589e-07	T	C	-0.0033	0.0007	8.589e-07	31959	0.6379	22.2245	-0.004672	-0.001928
rostralmiddlefrontal_thickavg	rs35518360	1.035e-06	A	T	-0.0061	0.0013	1.035e-06	32319	0.9194	22.0178	-0.008648	-0.003552
rostralmiddlefrontal_thickavg	rs7212940	1.255e-06	C	G	-0.0043	0.0009	1.255e-06	31937	0.1922	22.8272	-0.006064	-0.002536
rostralmiddlefrontal_thickavg	rs147256361	1.534e-06	A	G	-0.0206	0.0043	1.534e-06	23173	0.01	22.9508	-0.029028	-0.012172
rostralmiddlefrontal_thickavg	rs62492998	2.174e-06	A	G	0.0187	0.0039	2.174e-06	27862	0.9901	22.9908	0.011056	0.026344
rostralmiddlefrontal_thickavg	rs2058157	2.178e-06	A	G	0.0033	0.0007	2.178e-06	32319	0.2523	22.2245	0.001928	0.004672
rostralmiddlefrontal_thickavg	rs846550	2.566e-06	T	C	0.0029	0.0006	2.566e-06	32319	0.5593	23.3611	0.001724	0.004076
rostralmiddlefrontal_thickavg	rs10471511	3.119e-06	A	G	0.0094	0.002	3.119e-06	32365	0.9705	22.09	0.00548	0.01332
rostralmiddlefrontal_thickavg	rs117759642	3.811e-06	A	G	0.0098	0.0021	3.811e-06	31336	0.9693	21.7778	0.005684	0.013916
superiorfrontal_thickavg	rs11748651	4.893e-09	A	T	0.0042	0.0007	4.893e-09	32264	0.6715	36	0.002828	0.005572
superiorfrontal_thickavg	rs75098304	1.208e-08	A	G	-0.0071	0.0013	1.208e-08	31841	0.9163	29.8284	-0.009648	-0.004552
superiorfrontal_thickavg	rs7199462	1.371e-07	T	G	0.0034	0.0006	1.371e-07	31964	0.4865	32.1111	0.002224	0.004576
superiorfrontal_thickavg	rs12091574	1.727e-07	A	G	0.014	0.0027	1.727e-07	31276	0.0185	26.8861	0.008708	0.019292
superiorfrontal_thickavg	rs12779836	8.495e-07	T	C	0.0035	0.0007	8.495e-07	31904	0.6768	25	0.002128	0.004872
superiorfrontal_thickavg	rs12956276	9.083e-07	A	G	0.0035	0.0007	9.083e-07	32264	0.3417	25	0.002128	0.004872
superiorfrontal_thickavg	rs7305141	9.293e-07	A	G	0.0048	0.001	9.293e-07	29271	0.8326	23.04	0.00284	0.00676
superiorfrontal_thickavg	rs12826251	9.31e-07	A	G	-0.0035	0.0007	9.31e-07	32156	0.4393	25	-0.004872	-0.002128
superiorfrontal_thickavg	rs73147332	1.112e-06	T	C	-0.0143	0.0029	1.112e-06	30017	0.9819	24.3151	-0.019984	-0.008616
superiorfrontal_thickavg	rs8137902	1.326e-06	A	G	-0.0044	0.0009	1.326e-06	28408	0.7279	23.9012	-0.006164	-0.002636
superiorfrontal_thickavg	rs34858830	1.554e-06	A	G	-0.0034	0.0007	1.554e-06	32072	0.662	23.5918	-0.004772	-0.002028
superiorfrontal_thickavg	rs12239819	1.577e-06	A	G	0.0039	0.0008	1.577e-06	32264	0.8036	23.7656	0.002332	0.005468
superiorfrontal_thickavg	rs138262388	2.932e-06	A	C	0.0095	0.002	2.932e-06	29406	0.0373	22.5625	0.00558	0.01342
superiorfrontal_thickavg	rs633215	3.598e-06	A	T	0.003	0.0006	3.598e-06	32264	0.5659	25	0.001824	0.004176
superiorfrontal_thickavg	rs114992603	4.24e-06	A	G	0.0149	0.0032	4.24e-06	20520	0.0246	21.6807	0.008628	0.021172
superiorfrontal_thickavg	rs145079392	4.508e-06	A	G	-0.0118	0.0026	4.508e-06	31460	0.9767	20.5976	-0.016896	-0.006704
superiorfrontal_thickavg	rs1024771	4.592e-06	T	C	0.0033	0.0007	4.592e-06	32264	0.6801	22.2245	0.001928	0.004672
superiorfrontal_thickavg	rs9575215	4.646e-06	A	G	0.0033	0.0007	4.646e-06	32264	0.2817	22.2245	0.001928	0.004672
superiorparietal_thickavg	rs4843226	1.928e-25	T	C	0.0064	0.0006	1.928e-25	31883	0.6072	113.778	0.005224	0.007576
superiorparietal_thickavg	rs1452628	4.819e-13	A	T	-0.0045	0.0006	4.819e-13	32075	0.6301	56.25	-0.005676	-0.003324
superiorparietal_thickavg	rs72748146	1.06e-10	A	G	0.005	0.0008	1.06e-10	31695	0.7897	39.0625	0.003432	0.006568
superiorparietal_thickavg	rs11641011	2.226e-10	T	C	-0.0039	0.0006	2.226e-10	32075	0.4513	42.25	-0.005076	-0.002724
superiorparietal_thickavg	rs61784835	1.343e-07	T	C	-0.0036	0.0007	1.343e-07	31656	0.3653	26.449	-0.004972	-0.002228
superiorparietal_thickavg	rs73215353	7.346e-07	T	C	0.0052	0.001	7.346e-07	31555	0.0993	27.04	0.00324	0.00716
superiorparietal_thickavg	rs216527	8.138e-07	T	C	0.003	0.0006	8.138e-07	31656	0.627	25	0.001824	0.004176
superiorparietal_thickavg	rs17510346	1.114e-06	A	G	-0.0075	0.0015	1.114e-06	31715	0.0537	25	-0.01044	-0.00456
superiorparietal_thickavg	rs74836682	1.391e-06	A	C	-0.0141	0.0029	1.391e-06	29248	0.0132	23.6397	-0.019784	-0.008416
superiorparietal_thickavg	rs7073663	1.519e-06	A	G	-0.0038	0.0008	1.519e-06	32075	0.1684	22.5625	-0.005368	-0.002232
superiorparietal_thickavg	rs4821703	1.773e-06	T	C	0.0033	0.0007	1.773e-06	32075	0.3002	22.2245	0.001928	0.004672
superiorparietal_thickavg	rs62117066	1.801e-06	T	G	0.0058	0.0012	1.801e-06	29232	0.9262	23.3611	0.003448	0.008152
superiorparietal_thickavg	rs79169685	1.919e-06	T	C	-0.0165	0.0035	1.919e-06	24967	0.0133	22.2245	-0.02336	-0.00964
superiorparietal_thickavg	rs12186878	2.305e-06	A	C	-0.0038	0.0008	2.305e-06	32075	0.1694	22.5625	-0.005368	-0.002232
superiorparietal_thickavg	rs35288226	2.627e-06	A	G	0.0032	0.0007	2.627e-06	31968	0.3409	20.898	0.001828	0.004572
superiorparietal_thickavg	rs77058391	2.784e-06	T	G	-0.0042	0.0009	2.784e-06	32075	0.1399	21.7778	-0.005964	-0.002436
superiorparietal_thickavg	rs113390644	4.42e-06	T	C	0.0278	0.0061	4.42e-06	11333	0.0174	20.7697	0.015844	0.039756
superiortemporal_thickavg	rs61784835	2.967e-11	T	C	-0.0062	0.0009	2.967e-11	30009	0.3658	47.4568	-0.007964	-0.004436
superiortemporal_thickavg	rs4843227	9.195e-10	T	C	-0.0053	0.0009	9.195e-10	30190	0.599	34.679	-0.007064	-0.003536
superiortemporal_thickavg	rs199441	1.646e-08	A	G	-0.0059	0.001	1.646e-08	30382	0.21	34.81	-0.00786	-0.00394
superiortemporal_thickavg	rs9844757	1.902e-08	T	G	0.0075	0.0013	1.902e-08	30382	0.8955	33.284	0.004952	0.010048
superiortemporal_thickavg	rs1344762	8.084e-08	T	C	0.0047	0.0009	8.084e-08	29024	0.67	27.2716	0.002936	0.006464
superiortemporal_thickavg	rs11706205	1.271e-07	T	G	-0.007	0.0013	1.271e-07	30382	0.1106	28.9941	-0.009548	-0.004452
superiortemporal_thickavg	rs4857715	2.069e-07	A	T	0.0045	0.0009	2.069e-07	29024	0.3953	25	0.002736	0.006264
superiortemporal_thickavg	rs62515046	4.566e-07	T	G	-0.0044	0.0009	4.566e-07	29810	0.4527	23.9012	-0.006164	-0.002636
superiortemporal_thickavg	rs150356945	5.793e-07	A	G	0.0139	0.0028	5.793e-07	30276	0.9733	24.6441	0.008412	0.019388
superiortemporal_thickavg	rs9472314	7.002e-07	T	C	-0.0043	0.0009	7.002e-07	30382	0.609	22.8272	-0.006064	-0.002536
superiortemporal_thickavg	rs13284943	1.417e-06	T	C	-0.0057	0.0012	1.417e-06	26729	0.1863	22.5625	-0.008052	-0.003348
superiortemporal_thickavg	rs7854371	1.711e-06	A	G	-0.0051	0.0011	1.711e-06	30382	0.1731	21.4959	-0.007256	-0.002944
superiortemporal_thickavg	rs11749800	1.88e-06	T	C	-0.0238	0.005	1.88e-06	21024	0.0139	22.6576	-0.0336	-0.014
superiortemporal_thickavg	rs142419486	1.934e-06	T	C	-0.0159	0.0033	1.934e-06	29783	0.0177	23.2149	-0.022368	-0.009432
superiortemporal_thickavg	rs1738052	1.942e-06	A	G	0.0041	0.0009	1.942e-06	30382	0.3781	20.7531	0.002336	0.005864
superiortemporal_thickavg	rs4706754	2.323e-06	T	C	-0.0101	0.0021	2.323e-06	30739	0.9623	23.1315	-0.014216	-0.005984
superiortemporal_thickavg	rs247558	2.533e-06	A	C	-0.0069	0.0015	2.533e-06	30022	0.9033	21.16	-0.00984	-0.00396
superiortemporal_thickavg	rs7326063	2.563e-06	C	G	-0.0046	0.001	2.563e-06	30382	0.784	21.16	-0.00656	-0.00264
superiortemporal_thickavg	rs150837669	2.665e-06	T	C	-0.0212	0.0045	2.665e-06	25361	0.9861	22.1946	-0.03002	-0.01238
superiortemporal_thickavg	rs12924704	3.125e-06	T	C	-0.0048	0.001	3.125e-06	27912	0.2208	23.04	-0.00676	-0.00284
superiortemporal_thickavg	rs4589542	3.921e-06	A	G	-0.0037	0.0008	3.921e-06	30382	0.4732	21.3906	-0.005268	-0.002132
superiortemporal_thickavg	rs594276	4.616e-06	T	C	-0.0037	0.0008	4.616e-06	30022	0.4943	21.3906	-0.005268	-0.002132
supramarginal_thickavg	rs7685753	6.346e-08	A	T	0.0032	0.0006	6.346e-08	31507	0.3134	28.4444	0.002024	0.004376
supramarginal_thickavg	rs865010	2.853e-07	T	C	0.0034	0.0007	2.853e-07	31507	0.3071	23.5918	0.002028	0.004772
supramarginal_thickavg	rs2282910	8.309e-07	T	C	-0.0029	0.0006	8.309e-07	31507	0.6577	23.3611	-0.004076	-0.001724
supramarginal_thickavg	rs11250157	9.303e-07	A	G	0.0029	0.0006	9.303e-07	31507	0.5095	23.3611	0.001724	0.004076
supramarginal_thickavg	rs72794732	9.376e-07	C	G	-0.0067	0.0014	9.376e-07	31908	0.051	22.9031	-0.009444	-0.003956
supramarginal_thickavg	rs78138595	9.84e-07	T	C	-0.0054	0.0011	9.84e-07	29839	0.0874	24.0992	-0.007556	-0.003244
supramarginal_thickavg	rs10065985	1.659e-06	A	G	-0.0028	0.0006	1.659e-06	31507	0.6592	21.7778	-0.003976	-0.001624
supramarginal_thickavg	rs2239332	1.706e-06	A	G	0.0048	0.001	1.706e-06	31138	0.8979	23.04	0.00284	0.00676
supramarginal_thickavg	rs34644701	2.504e-06	T	C	-0.0036	0.0008	2.504e-06	31507	0.172	20.25	-0.005168	-0.002032
supramarginal_thickavg	rs1956001	2.798e-06	A	G	-0.0028	0.0006	2.798e-06	31507	0.3909	21.7778	-0.003976	-0.001624
supramarginal_thickavg	rs11521236	3.611e-06	A	T	-0.0036	0.0008	3.611e-06	29396	0.2895	20.25	-0.005168	-0.002032
supramarginal_thickavg	rs11854792	3.921e-06	A	G	0.0027	0.0006	3.921e-06	31507	0.6233	20.25	0.001524	0.003876
supramarginal_thickavg	rs4627318	4.271e-06	T	C	0.0042	0.0009	4.271e-06	30953	0.8849	21.7778	0.002436	0.005964
supramarginal_thickavg	rs6755432	4.629e-06	T	C	0.0027	0.0006	4.629e-06	31507	0.6132	20.25	0.001524	0.003876
temporalpole_thickavg	rs13344413	3.526e-08	A	G	-0.0116	0.0021	3.526e-08	31697	0.4589	30.5125	-0.015716	-0.007484
temporalpole_thickavg	rs1948948	4.56e-08	T	C	0.0115	0.0021	4.56e-08	31889	0.4349	29.9887	0.007384	0.015616
temporalpole_thickavg	rs36004933	7.851e-08	A	G	-0.0152	0.0028	7.851e-08	30531	0.8242	29.4694	-0.020688	-0.009712
temporalpole_thickavg	rs113981818	3.891e-07	A	T	-0.0206	0.0041	3.891e-07	31889	0.9252	25.2445	-0.028636	-0.012564
temporalpole_thickavg	rs3858678	9.918e-07	A	T	0.0118	0.0024	9.918e-07	31241	0.2795	24.1736	0.007096	0.016504
temporalpole_thickavg	rs11860417	1.33e-06	T	C	-0.0114	0.0024	1.33e-06	31697	0.7166	22.5625	-0.016104	-0.006696
temporalpole_thickavg	rs1910024	1.451e-06	T	C	0.011	0.0023	1.451e-06	31889	0.288	22.8733	0.006492	0.015508
temporalpole_thickavg	rs61895095	1.616e-06	A	C	-0.0242	0.005	1.616e-06	31529	0.95	23.4256	-0.034	-0.0144
temporalpole_thickavg	rs9462572	1.88e-06	T	C	-0.0116	0.0024	1.88e-06	31889	0.2502	23.3611	-0.016304	-0.006896
temporalpole_thickavg	rs1949227	2.643e-06	T	C	-0.0187	0.004	2.643e-06	32275	0.9248	21.8556	-0.02654	-0.01086
temporalpole_thickavg	rs72652660	2.713e-06	T	G	0.0313	0.0067	2.713e-06	31030	0.9733	21.8242	0.018168	0.044432
temporalpole_thickavg	rs523352	3.432e-06	T	C	-0.0364	0.0078	3.432e-06	25253	0.0246	21.7778	-0.051688	-0.021112
temporalpole_thickavg	rs12457891	3.734e-06	A	T	0.011	0.0024	3.734e-06	31889	0.7406	21.0069	0.006296	0.015704
temporalpole_thickavg	rs2922860	3.826e-06	T	G	-0.0101	0.0022	3.826e-06	31889	0.6324	21.0764	-0.014412	-0.005788
temporalpole_thickavg	rs111637864	4.55e-06	T	G	-0.0127	0.0028	4.55e-06	31889	0.17	20.5727	-0.018188	-0.007212
transversetemporal_thickavg	rs68044532	3.344e-07	T	C	0.0097	0.0019	3.344e-07	28437	0.8132	26.0637	0.005976	0.013424
transversetemporal_thickavg	rs12221335	4.289e-07	A	T	0.012	0.0024	4.289e-07	32686	0.0871	25	0.007296	0.016704
transversetemporal_thickavg	rs117236536	6.619e-07	A	G	-0.0189	0.0038	6.619e-07	32686	0.0387	24.7375	-0.026348	-0.011452
transversetemporal_thickavg	rs72831258	7.527e-07	T	C	-0.0276	0.0056	7.527e-07	30962	0.0202	24.2908	-0.038576	-0.016624
transversetemporal_thickavg	rs79859748	2.213e-06	A	G	0.0078	0.0016	2.213e-06	32686	0.2084	23.7656	0.004664	0.010936
transversetemporal_thickavg	rs187887171	2.84e-06	T	C	-0.0124	0.0026	2.84e-06	31942	0.0687	22.7456	-0.017496	-0.007304
transversetemporal_thickavg	rs10902645	2.912e-06	T	G	-0.0093	0.002	2.912e-06	32378	0.1405	21.6225	-0.01322	-0.00538
transversetemporal_thickavg	rs116750038	2.936e-06	A	G	0.0417	0.0089	2.936e-06	21629	0.9879	21.9529	0.024256	0.059144
transversetemporal_thickavg	rs28559898	3.07e-06	T	G	0.0074	0.0016	3.07e-06	30651	0.3706	21.3906	0.004264	0.010536
transversetemporal_thickavg	rs59784165	3.13e-06	T	C	0.0148	0.0032	3.13e-06	32093	0.9444	21.3906	0.008528	0.021072
transversetemporal_thickavg	rs1805155	3.346e-06	A	G	-0.01	0.0021	3.346e-06	32686	0.889	22.6757	-0.014116	-0.005884
transversetemporal_thickavg	rs78293299	3.427e-06	T	C	0.0118	0.0025	3.427e-06	25355	0.8715	22.2784	0.0069	0.0167
transversetemporal_thickavg	rs2868443	3.734e-06	A	T	0.0065	0.0014	3.734e-06	32686	0.6869	21.5561	0.003756	0.009244
transversetemporal_thickavg	rs8021574	3.751e-06	A	G	-0.0087	0.0019	3.751e-06	33095	0.1517	20.9668	-0.012424	-0.004976
transversetemporal_thickavg	rs80258756	3.774e-06	T	C	0.0103	0.0022	3.774e-06	32686	0.1031	21.9194	0.005988	0.014612

## Sheet: eTable 7-MVMR Cog + GCT
eTable 7: Harmonized data for MV exposures: global cortical thickness and cognitive performance on alcohol use behavior outcomes
EXPOSURE 1													EXPOSURE 2														OUTCOME 1																	OUTCOME 2
exposure	id.exposure1	SNP	beta.exposure1	pval.exposure1	se.exposure1	pos.exposure1	samplesize.exposure1	chr.exposure1	effect_allele.exposure1	other_allele.exposure1	eaf.exposure1	mr_keep.exposure1	exposure	id.exposure2	SNP	beta.exposure2	pval.exposure2	se.exposure2	pos.exposure2	samplesize.exposure2	chr.exposure2	effect_allele.exposure2	other_allele.exposure2	eaf.exposure2	exposure2	mr_keep.exposure2	outcome	id.outcome1	SNP	effect_allele.outcome1	other_allele.outcome1	beta.outcome1	eaf.outcome1	remove	palindromic	ambiguous	chr.outcome1	samplesize.outcome1	pos.outcome1	se.outcome1	pval.outcome1	mr_keep.outcome1	mr_keep	OUTCOME 2	id.outcome2	SNP	effect_allele.outcome2	other_allele.outcome2	beta.outcome2
Global cortical thickness	GCT	rs1009950	0.0004	0.649	0.0008	157536448	29997	7	T	G	0.4051	TRUE	Cognitive performance	ebi-a-GCST006572	rs1009950	-0.01903	8.1508e-11	0.00293	157536448	257841	7	T	G	0.4184	Cognitive performance || id:ebi-a-GCST006572	TRUE	Frequency of consuming ≥ 6 alcoholic drinks on occasion	BINGE	rs1009950	T	G	0.0026474	0.410343	FALSE	FALSE	FALSE	7	143445	157536448	0.00495496	0.593141	TRUE	TRUE	Alcohol use disorder	AUD	rs1009950	T	G	0.0489
Global cortical thickness	GCT	rs10129426	0.002	0.009247	0.0008	104018455	32015	14	A	G	0.5422	TRUE	Cognitive performance	ebi-a-GCST006572	rs10129426	0.01926	1.86982e-11	0.00287	104018455	257841	14	A	G	0.5306	Cognitive performance || id:ebi-a-GCST006572	TRUE	Frequency of consuming ≥ 6 alcoholic drinks on occasion	BINGE	rs10129426	A	G	-0.00660578	0.544706	FALSE	FALSE	FALSE	14	143445	104018455	0.00488015	0.175867	TRUE	TRUE	Alcohol use disorder	AUD	rs10129426	A	G	0.0198048
Global cortical thickness	GCT	rs10189857	-0.0008	0.2771	0.0008	60713235	32872	2	A	G	0.5724	TRUE	Cognitive performance	ebi-a-GCST006572	rs10189857	0.02289	2.03002e-15	0.00288	60713235	257841	2	A	G	0.4184	Cognitive performance || id:ebi-a-GCST006572	TRUE	Frequency of consuming ≥ 6 alcoholic drinks on occasion	BINGE	rs10189857	A	G	0.00620696	0.571544	FALSE	FALSE	FALSE	2	143445	60713235	0.00491123	0.206294	TRUE	TRUE	Alcohol use disorder	AUD	rs10189857	A	G	0.0539
Global cortical thickness	GCT	rs10191758	-0.0003	0.6674	0.0008	144263280	32872	2	A	G	0.613	TRUE	Cognitive performance	ebi-a-GCST006572	rs10191758	-0.01965	1.71002e-11	0.00292	144263280	257841	2	A	G	0.381	Cognitive performance || id:ebi-a-GCST006572	TRUE	Frequency of consuming ≥ 6 alcoholic drinks on occasion	BINGE	rs10191758	A	G	0.00399182	0.603202	FALSE	FALSE	FALSE	2	143445	144263280	0.00495995	0.42093	TRUE	TRUE	Alcohol use disorder	AUD	rs10191758	A	G	0.0527048
Global cortical thickness	GCT	rs1035738	-0.0017	0.4506	0.0022	52196830	32579	15	T	C	0.0339	TRUE	Cognitive performance	ebi-a-GCST006572	rs1035738	0.05092	3.46976e-11	0.00769	52196830	257841	15	T	C	0.02721	Cognitive performance || id:ebi-a-GCST006572	TRUE	Frequency of consuming ≥ 6 alcoholic drinks on occasion	BINGE	rs1035738	T	C	0.0105603	0.0367613	FALSE	FALSE	FALSE	15	143445	52196830	0.0131321	0.421306	TRUE	TRUE	Alcohol use disorder	AUD	rs1035738	T	C	0.0213994
Global cortical thickness	GCT	rs1064608	-0.0011	0.1654	0.0008	47640429	32872	11	C	G	0.3493	TRUE	Cognitive performance	ebi-a-GCST006572	rs1064608	-0.01884	2.86003e-10	0.00299	47640429	257841	11	C	G	0.3639	Cognitive performance || id:ebi-a-GCST006572	TRUE	Frequency of consuming ≥ 6 alcoholic drinks on occasion	BINGE	rs1064608	C	G	-0.0127795	0.346601	FALSE	TRUE	FALSE	11	143445	47640429	0.00508982	0.0120475	TRUE	TRUE	Alcohol use disorder	AUD	rs1064608	C	G	-0.034105
Global cortical thickness	GCT	rs10865397	-0.0007	0.3765	0.0008	73358292	32050	2	A	G	0.487	TRUE	Cognitive performance	ebi-a-GCST006572	rs10865397	-0.01675	6.84006e-09	0.00289	73358292	257841	2	A	G	0.5221	Cognitive performance || id:ebi-a-GCST006572	TRUE	Frequency of consuming ≥ 6 alcoholic drinks on occasion	BINGE	rs10865397	A	G	-0.00660581	0.47768	FALSE	FALSE	FALSE	2	143445	73358292	0.00492883	0.180171	TRUE	TRUE	Alcohol use disorder	AUD	rs10865397	A	G	0.0065
Global cortical thickness	GCT	rs10875914	-0.0001	0.8707	0.0008	49422094	32872	12	A	G	0.6007	TRUE	Cognitive performance	ebi-a-GCST006572	rs10875914	-0.02373	3.44985e-16	0.00291	49422094	257841	12	A	G	0.3554	Cognitive performance || id:ebi-a-GCST006572	TRUE	Frequency of consuming ≥ 6 alcoholic drinks on occasion	BINGE	rs10875914	A	G	-0.000237385	0.598339	FALSE	FALSE	FALSE	12	143445	49422094	0.00493917	0.961667	TRUE	TRUE	Alcohol use disorder	AUD	rs10875914	A	G	0.0488017
Global cortical thickness	GCT	rs10990610	-0.0015	0.1447	0.001	99100713	32872	9	T	C	0.8363	TRUE	Cognitive performance	ebi-a-GCST006572	rs10990610	-0.02498	8.6896e-11	0.00385	99100713	257841	9	T	C	0.165	Cognitive performance || id:ebi-a-GCST006572	TRUE	Frequency of consuming ≥ 6 alcoholic drinks on occasion	BINGE	rs10990610	T	C	0.00565561	0.835712	FALSE	FALSE	FALSE	9	143445	99100713	0.00655131	0.387986	TRUE	TRUE	Alcohol use disorder	AUD	rs10990610	T	C	0.0766003
Global cortical thickness	GCT	rs11079849	-0.0012	0.1502	0.0008	47090785	32872	17	T	C	0.3235	TRUE	Cognitive performance	ebi-a-GCST006572	rs11079849	0.01996	5.95937e-11	0.00305	47090785	257841	17	T	C	0.3078	Cognitive performance || id:ebi-a-GCST006572	TRUE	Frequency of consuming ≥ 6 alcoholic drinks on occasion	BINGE	rs11079849	T	C	0.00724484	0.329882	FALSE	FALSE	FALSE	17	143445	47090785	0.00514994	0.159495	TRUE	TRUE	Alcohol use disorder	AUD	rs11079849	T	C	0.0119977
Global cortical thickness	GCT	rs11117646	0.0013	0.1696	0.0009	216830128	32872	1	A	T	0.1893	TRUE	Cognitive performance	ebi-a-GCST006572	rs11117646	-0.02248	3.65999e-10	0.00359	216830128	257841	1	A	T	0.1905	Cognitive performance || id:ebi-a-GCST006572	TRUE	Frequency of consuming ≥ 6 alcoholic drinks on occasion	BINGE	rs11117646	A	T	0.00131429	0.197467	FALSE	TRUE	FALSE	1	143445	216830128	0.00607329	0.828672	TRUE	TRUE	Alcohol use disorder	AUD	rs11117646	A	T	0.0057037
Global cortical thickness	GCT	rs11123820	0.0006	0.4271	0.0008	100871186	32872	2	A	G	0.5962	TRUE	Cognitive performance	ebi-a-GCST006572	rs11123820	-0.0243	9.17065e-17	0.00292	100871186	257841	2	A	G	0.4065	Cognitive performance || id:ebi-a-GCST006572	TRUE	Frequency of consuming ≥ 6 alcoholic drinks on occasion	BINGE	rs11123820	A	G	0.0102381	0.601842	FALSE	FALSE	FALSE	2	143445	100871186	0.00498137	0.0398547	TRUE	TRUE	Alcohol use disorder	AUD	rs11123820	A	G	0.004
Global cortical thickness	GCT	rs11138947	0	0.9647	0.0009	72110562	32872	9	T	C	0.7238	TRUE	Cognitive performance	ebi-a-GCST006572	rs11138947	0.01737	4.83003e-08	0.00318	72110562	257841	9	T	C	0.733	Cognitive performance || id:ebi-a-GCST006572	TRUE	Frequency of consuming ≥ 6 alcoholic drinks on occasion	BINGE	rs11138947	T	C	0.00200617	0.724908	FALSE	FALSE	FALSE	9	143445	72110562	0.00541207	0.710873	TRUE	TRUE	Alcohol use disorder	AUD	rs11138947	T	C	0.00849599
Global cortical thickness	GCT	rs11210871	-0.0002	0.7802	0.0008	44029353	32872	1	C	G	0.3058	TRUE	Cognitive performance	ebi-a-GCST006572	rs11210871	-0.01917	7.67008e-10	0.00312	44029353	257841	1	C	G	0.6701	Cognitive performance || id:ebi-a-GCST006572	TRUE	Frequency of consuming ≥ 6 alcoholic drinks on occasion	BINGE	rs11210871	C	G	0.00757044	0.293929	FALSE	TRUE	FALSE	1	143445	44029353	0.00531066	0.15401	TRUE	TRUE	Alcohol use disorder	AUD	rs11210871	C	G	0.0330962
Global cortical thickness	GCT	rs11259916	0.0012	0.147	0.0009	84361518	32872	15	A	G	0.2867	TRUE	Cognitive performance	ebi-a-GCST006572	rs11259916	-0.01744	3.52996e-08	0.00316	84361518	257841	15	A	G	0.733	Cognitive performance || id:ebi-a-GCST006572	TRUE	Frequency of consuming ≥ 6 alcoholic drinks on occasion	BINGE	rs11259916	A	G	0.00171859	0.284225	FALSE	FALSE	FALSE	15	143445	84361518	0.00545096	0.752548	TRUE	TRUE	Alcohol use disorder	AUD	rs11259916	A	G	0.0164047
Global cortical thickness	GCT	rs112780312	0.001	0.2465	0.0009	153797015	32320	1	A	G	0.2904	TRUE	Cognitive performance	ebi-a-GCST006572	rs112780312	-0.02121	3.72992e-11	0.00321	153797015	257841	1	A	G	0.2534	Cognitive performance || id:ebi-a-GCST006572	TRUE	Frequency of consuming ≥ 6 alcoholic drinks on occasion	BINGE	rs112780312	A	G	0.000424982	0.272469	FALSE	FALSE	FALSE	1	143445	153797015	0.00551058	0.938527	TRUE	TRUE	Alcohol use disorder	AUD	rs112780312	A	G	-0.040395
Global cortical thickness	GCT	rs1144593	0.0018	0.02554	0.0008	110030945	32872	1	A	G	0.6935	TRUE	Cognitive performance	ebi-a-GCST006572	rs1144593	-0.02276	1.82012e-13	0.00309	110030945	257841	1	A	G	0.2993	Cognitive performance || id:ebi-a-GCST006572	TRUE	Frequency of consuming ≥ 6 alcoholic drinks on occasion	BINGE	rs1144593	A	G	0.0127287	0.692266	FALSE	FALSE	FALSE	1	143445	110030945	0.0052436	0.0152062	TRUE	TRUE	Alcohol use disorder	AUD	rs1144593	A	G	0.0471021
Global cortical thickness	GCT	rs11662271	-0.0012	0.1319	0.0008	50907365	32872	18	T	C	0.4654	TRUE	Cognitive performance	ebi-a-GCST006572	rs11662271	0.0232	4.39036e-16	0.00285	50907365	257841	18	T	C	0.5153	Cognitive performance || id:ebi-a-GCST006572	TRUE	Frequency of consuming ≥ 6 alcoholic drinks on occasion	BINGE	rs11662271	T	C	0.00133164	0.475425	FALSE	FALSE	FALSE	18	143445	50907365	0.00484623	0.783486	TRUE	TRUE	Alcohol use disorder	AUD	rs11662271	T	C	-0.0241
Global cortical thickness	GCT	rs11692435	-0.0091	3.18e-10	0.0015	98275354	29128	2	A	G	0.091	TRUE	Cognitive performance	ebi-a-GCST006572	rs11692435	-0.0127	0.0132999	0.00513	98275354	257841	2	A	G	0.05102	Cognitive performance || id:ebi-a-GCST006572	TRUE	Frequency of consuming ≥ 6 alcoholic drinks on occasion	BINGE	rs11692435	A	G	0.0271373	0.0838096	FALSE	FALSE	FALSE	2	143445	98275354	0.00908588	0.00282023	TRUE	TRUE	Alcohol use disorder	AUD	rs11692435	A	G	0.0697033
Global cortical thickness	GCT	rs11720523	-0.001	0.1753	0.0008	71545170	32872	3	A	C	0.4256	TRUE	Cognitive performance	ebi-a-GCST006572	rs11720523	0.01622	1.73002e-08	0.00288	71545170	257841	3	A	C	0.4456	Cognitive performance || id:ebi-a-GCST006572	TRUE	Frequency of consuming ≥ 6 alcoholic drinks on occasion	BINGE	rs11720523	A	C	0.0126476	0.4335	FALSE	FALSE	FALSE	3	143445	71545170	0.00488807	0.00967012	TRUE	TRUE	Alcohol use disorder	AUD	rs11720523	A	C	-0.0331949
Global cortical thickness	GCT	rs11793831	0.0003	0.7046	0.0008	23362311	32872	9	T	G	0.4113	TRUE	Cognitive performance	ebi-a-GCST006572	rs11793831	0.02693	1.69005e-20	0.0029	23362311	257841	9	T	G	0.4354	Cognitive performance || id:ebi-a-GCST006572	TRUE	Frequency of consuming ≥ 6 alcoholic drinks on occasion	BINGE	rs11793831	T	G	-0.00595714	0.422954	FALSE	FALSE	FALSE	9	143445	23362311	0.004901	0.224181	TRUE	TRUE	Alcohol use disorder	AUD	rs11793831	T	G	0.0134
Global cortical thickness	GCT	rs12435486	0.0006	0.453	0.0009	98670849	32015	14	A	G	0.2511	TRUE	Cognitive performance	ebi-a-GCST006572	rs12435486	-0.01823	3.74999e-08	0.00331	98670849	257841	14	A	G	0.2483	Cognitive performance || id:ebi-a-GCST006572	TRUE	Frequency of consuming ≥ 6 alcoholic drinks on occasion	BINGE	rs12435486	A	G	-0.0027669	0.243972	FALSE	FALSE	FALSE	14	143445	98670849	0.00565922	0.6249	TRUE	TRUE	Alcohol use disorder	AUD	rs12435486	A	G	0.00179838
Global cortical thickness	GCT	rs12439619	0.001	0.252	0.0008	82546946	32872	15	T	G	0.6922	TRUE	Cognitive performance	ebi-a-GCST006572	rs12439619	-0.01994	7.93963e-11	0.00307	82546946	257841	15	T	G	0.3129	Cognitive performance || id:ebi-a-GCST006572	TRUE	Frequency of consuming ≥ 6 alcoholic drinks on occasion	BINGE	rs12439619	T	G	-0.0020421	0.683668	FALSE	FALSE	FALSE	15	143445	82546946	0.00521646	0.695448	TRUE	TRUE	Alcohol use disorder	AUD	rs12439619	T	G	0.0478046
Global cortical thickness	GCT	rs12441495	0.001	0.4036	0.0012	41222487	31780	15	C	G	0.1329	TRUE	Cognitive performance	ebi-a-GCST006572	rs12441495	-0.02575	1.24e-09	0.00424	41222487	257841	15	C	G	0.1361	Cognitive performance || id:ebi-a-GCST006572	TRUE	Frequency of consuming ≥ 6 alcoholic drinks on occasion	BINGE	rs12441495	C	G	0.0106378	0.132018	FALSE	TRUE	FALSE	15	143445	41222487	0.00713588	0.136031	TRUE	TRUE	Alcohol use disorder	AUD	rs12441495	C	G	0.0249
Global cortical thickness	GCT	rs12448902	0.0016	0.05386	0.0008	28871191	30838	16	C	G	0.6135	TRUE	Cognitive performance	ebi-a-GCST006572	rs12448902	0.026	5.12035e-19	0.00292	28871191	257841	16	C	G	0.3197	Cognitive performance || id:ebi-a-GCST006572	TRUE	Frequency of consuming ≥ 6 alcoholic drinks on occasion	BINGE	rs12448902	C	G	0.00198248	0.604201	FALSE	TRUE	FALSE	16	143445	28871191	0.00495552	0.689117	TRUE	TRUE	Alcohol use disorder	AUD	rs12448902	C	G	0.0323026
Global cortical thickness	GCT	rs12535854	-0.001	0.2163	0.0008	105063372	32872	7	C	G	0.3244	TRUE	Cognitive performance	ebi-a-GCST006572	rs12535854	-0.01783	4.45995e-09	0.00304	105063372	257841	7	C	G	0.6667	Cognitive performance || id:ebi-a-GCST006572	TRUE	Frequency of consuming ≥ 6 alcoholic drinks on occasion	BINGE	rs12535854	C	G	0.00059237	0.330572	FALSE	TRUE	FALSE	7	143445	105063372	0.00519447	0.909207	TRUE	TRUE	Alcohol use disorder	AUD	rs12535854	C	G	0.0463968
Global cortical thickness	GCT	rs12536800	-0.0002	0.8391	0.0008	128381058	32872	7	C	G	0.2669	TRUE	Cognitive performance	ebi-a-GCST006572	rs12536800	0.01939	1.52999e-09	0.00321	128381058	257841	7	C	G	0.2806	Cognitive performance || id:ebi-a-GCST006572	TRUE	Frequency of consuming ≥ 6 alcoholic drinks on occasion	BINGE	rs12536800	C	G	0.000224733	0.277651	FALSE	TRUE	FALSE	7	143445	128381058	0.00540703	0.966847	TRUE	TRUE	Alcohol use disorder	AUD	rs12536800	C	G	-0.0648
Global cortical thickness	GCT	rs12635303	-0.0004	0.5973	0.0008	8246179	32872	3	T	C	0.3051	TRUE	Cognitive performance	ebi-a-GCST006572	rs12635303	0.01849	2.20999e-09	0.00309	8246179	257841	3	T	C	0.2925	Cognitive performance || id:ebi-a-GCST006572	TRUE	Frequency of consuming ≥ 6 alcoholic drinks on occasion	BINGE	rs12635303	T	C	-0.00483244	0.310869	FALSE	FALSE	FALSE	3	143445	8246179	0.005235	0.355956	TRUE	TRUE	Alcohol use disorder	AUD	rs12635303	T	C	-0.0252973
Global cortical thickness	GCT	rs12773747	-0.0011	0.2135	0.0009	67188211	32872	10	A	T	0.2448	TRUE	Cognitive performance	ebi-a-GCST006572	rs12773747	0.0205	6.73008e-10	0.00332	67188211	257841	10	A	T	0.2262	Cognitive performance || id:ebi-a-GCST006572	TRUE	Frequency of consuming ≥ 6 alcoholic drinks on occasion	BINGE	rs12773747	A	T	0.0110923	0.245676	FALSE	TRUE	FALSE	10	143445	67188211	0.00567517	0.0506405	TRUE	TRUE	Alcohol use disorder	AUD	rs12773747	A	T	-0.0451961
Global cortical thickness	GCT	rs13107325	-0.0076	5.054e-07	0.0015	103188709	32872	4	T	C	0.0707	TRUE	Cognitive performance	ebi-a-GCST006572	rs13107325	-0.05434	1.08993e-23	0.00542	103188709	257841	4	T	C	0.09014	Cognitive performance || id:ebi-a-GCST006572	TRUE	Frequency of consuming ≥ 6 alcoholic drinks on occasion	BINGE	rs13107325	T	C	-0.0590542	0.0725077	FALSE	FALSE	FALSE	4	143445	103188709	0.00931924	2.35492e-10	TRUE	TRUE	Alcohol use disorder	AUD	rs13107325	T	C	-0.0398017
Global cortical thickness	GCT	rs13120565	-0.0002	0.8216	0.0008	10704137	32872	4	A	T	0.3781	TRUE	Cognitive performance	ebi-a-GCST006572	rs13120565	-0.01825	5.66005e-10	0.00294	10704137	257841	4	A	T	0.6429	Cognitive performance || id:ebi-a-GCST006572	TRUE	Frequency of consuming ≥ 6 alcoholic drinks on occasion	BINGE	rs13120565	A	T	0.00191247	0.377352	FALSE	TRUE	FALSE	4	143445	10704137	0.0050096	0.70264	TRUE	TRUE	Alcohol use disorder	AUD	rs13120565	A	T	0.0141001
Global cortical thickness	GCT	rs13163336	-0.0013	0.2133	0.001	87943710	32872	5	A	C	0.1689	TRUE	Cognitive performance	ebi-a-GCST006572	rs13163336	0.0317	5.03965e-16	0.00391	87943710	257841	5	A	C	0.1735	Cognitive performance || id:ebi-a-GCST006572	TRUE	Frequency of consuming ≥ 6 alcoholic drinks on occasion	BINGE	rs13163336	A	C	0.0127634	0.158251	FALSE	FALSE	FALSE	5	143445	87943710	0.00662158	0.0539144	TRUE	TRUE	Alcohol use disorder	AUD	rs13163336	A	C	0.0323
Global cortical thickness	GCT	rs13253386	0.0006	0.4051	0.0008	14002020	32872	8	T	G	0.5028	TRUE	Cognitive performance	ebi-a-GCST006572	rs13253386	-0.01836	1.26e-10	0.00285	14002020	257841	8	T	G	0.5051	Cognitive performance || id:ebi-a-GCST006572	TRUE	Frequency of consuming ≥ 6 alcoholic drinks on occasion	BINGE	rs13253386	T	G	-0.00585356	0.482566	FALSE	FALSE	FALSE	8	143445	14002020	0.00485144	0.227604	TRUE	TRUE	Alcohol use disorder	AUD	rs13253386	T	G	-0.038003
Global cortical thickness	GCT	rs136554	-0.0004	0.6204	0.0008	27255690	32872	22	A	G	0.4394	TRUE	Cognitive performance	ebi-a-GCST006572	rs136554	0.01586	3.52996e-08	0.00288	27255690	257841	22	A	G	0.4592	Cognitive performance || id:ebi-a-GCST006572	TRUE	Frequency of consuming ≥ 6 alcoholic drinks on occasion	BINGE	rs136554	A	G	0.00495934	0.442659	FALSE	FALSE	FALSE	22	143445	27255690	0.00486364	0.307884	TRUE	TRUE	Alcohol use disorder	AUD	rs136554	A	G	-0.0111014
Global cortical thickness	GCT	rs1391438	0.0008	0.2815	0.0008	106151843	32872	4	T	C	0.3334	TRUE	Cognitive performance	ebi-a-GCST006572	rs1391438	0.01691	3.26002e-08	0.00306	106151843	257841	4	T	C	0.6854	Cognitive performance || id:ebi-a-GCST006572	TRUE	Frequency of consuming ≥ 6 alcoholic drinks on occasion	BINGE	rs1391438	T	C	0.0139271	0.313885	FALSE	FALSE	FALSE	4	143445	106151843	0.00519565	0.00735174	TRUE	TRUE	Alcohol use disorder	AUD	rs1391438	T	C	0.0136958
Global cortical thickness	GCT	rs1408579	0.0005	0.5208	0.0008	101912194	32872	10	T	C	0.4822	TRUE	Cognitive performance	ebi-a-GCST006572	rs1408579	0.0168	4.10998e-09	0.00286	101912194	257841	10	T	C	0.5	Cognitive performance || id:ebi-a-GCST006572	TRUE	Frequency of consuming ≥ 6 alcoholic drinks on occasion	BINGE	rs1408579	T	C	-0.0158386	0.500447	FALSE	FALSE	FALSE	10	143445	101912194	0.00483403	0.00105142	TRUE	TRUE	Alcohol use disorder	AUD	rs1408579	T	C	-0.015002
Global cortical thickness	GCT	rs1415802	0.0003	0.6637	0.0008	22245008	32872	20	T	G	0.6147	TRUE	Cognitive performance	ebi-a-GCST006572	rs1415802	-0.01718	4.76003e-09	0.00293	22245008	257841	20	T	G	0.4031	Cognitive performance || id:ebi-a-GCST006572	TRUE	Frequency of consuming ≥ 6 alcoholic drinks on occasion	BINGE	rs1415802	T	G	-0.00595988	0.61858	FALSE	FALSE	FALSE	20	143445	22245008	0.00498938	0.232279	TRUE	TRUE	Alcohol use disorder	AUD	rs1415802	T	G	0.0121029
Global cortical thickness	GCT	rs1479073	-0.0002	0.8383	0.0008	101105998	32872	5	T	C	0.6988	TRUE	Cognitive performance	ebi-a-GCST006572	rs1479073	-0.01731	1.91999e-08	0.00308	101105998	257841	5	T	C	0.6888	Cognitive performance || id:ebi-a-GCST006572	TRUE	Frequency of consuming ≥ 6 alcoholic drinks on occasion	BINGE	rs1479073	T	C	-0.000816792	0.682778	FALSE	FALSE	FALSE	5	143445	101105998	0.00520051	0.875198	TRUE	TRUE	Alcohol use disorder	AUD	rs1479073	T	C	0.00969686
Global cortical thickness	GCT	rs1507010	0.0002	0.7937	0.0008	7657373	32872	16	A	G	0.4897	TRUE	Cognitive performance	ebi-a-GCST006572	rs1507010	-0.01728	1.51999e-09	0.00286	7657373	257841	16	A	G	0.4949	Cognitive performance || id:ebi-a-GCST006572	TRUE	Frequency of consuming ≥ 6 alcoholic drinks on occasion	BINGE	rs1507010	A	G	0.00664842	0.486022	FALSE	FALSE	FALSE	16	143445	7657373	0.00488441	0.173469	TRUE	TRUE	Alcohol use disorder	AUD	rs1507010	A	G	0.0071047
Global cortical thickness	GCT	rs1523048	-0.0005	0.5027	0.0008	35527409	32512	3	T	C	0.3659	TRUE	Cognitive performance	ebi-a-GCST006572	rs1523048	0.01776	2.06001e-09	0.00296	35527409	257841	3	T	C	0.6003	Cognitive performance || id:ebi-a-GCST006572	TRUE	Frequency of consuming ≥ 6 alcoholic drinks on occasion	BINGE	rs1523048	T	C	0.00892192	0.360444	FALSE	FALSE	FALSE	3	143445	35527409	0.00503751	0.0765473	TRUE	TRUE	Alcohol use disorder	AUD	rs1523048	T	C	-0.0142004
Global cortical thickness	GCT	rs1567154	-0.0004	0.6848	0.0009	50950805	32872	16	T	C	0.2092	TRUE	Cognitive performance	ebi-a-GCST006572	rs1567154	-0.02045	4.51004e-09	0.00349	50950805	257841	16	T	C	0.2653	Cognitive performance || id:ebi-a-GCST006572	TRUE	Frequency of consuming ≥ 6 alcoholic drinks on occasion	BINGE	rs1567154	T	C	-0.00516727	0.210058	FALSE	FALSE	FALSE	16	143445	50950805	0.00595357	0.385436	TRUE	TRUE	Alcohol use disorder	AUD	rs1567154	T	C	-0.00670241
Global cortical thickness	GCT	rs159428	0.0001	0.9426	0.0008	31099311	32872	20	T	C	0.4592	TRUE	Cognitive performance	ebi-a-GCST006572	rs159428	0.01676	6.96996e-09	0.00289	31099311	257841	20	T	C	0.5068	Cognitive performance || id:ebi-a-GCST006572	TRUE	Frequency of consuming ≥ 6 alcoholic drinks on occasion	BINGE	rs159428	T	C	-0.00572891	0.473918	FALSE	FALSE	FALSE	20	143445	31099311	0.00484551	0.237084	TRUE	TRUE	Alcohol use disorder	AUD	rs159428	T	C	-0.00180162
Global cortical thickness	GCT	rs17002025	0.001	0.4137	0.0013	12530177	27838	19	A	G	0.1211	TRUE	Cognitive performance	ebi-a-GCST006572	rs17002025	0.02886	2.96006e-11	0.00434	12530177	257841	19	A	G	0.1378	Cognitive performance || id:ebi-a-GCST006572	TRUE	Frequency of consuming ≥ 6 alcoholic drinks on occasion	BINGE	rs17002025	A	G	0.00206109	0.125178	FALSE	FALSE	FALSE	19	143445	12530177	0.00739822	0.780558	TRUE	TRUE	Alcohol use disorder	AUD	rs17002025	A	G	-0.000100005
Global cortical thickness	GCT	rs17049085	0.0004	0.6958	0.0011	57948003	32872	2	T	C	0.8773	TRUE	Cognitive performance	ebi-a-GCST006572	rs17049085	0.02602	3.44001e-09	0.0044	57948003	257841	2	T	C	0.1105	Cognitive performance || id:ebi-a-GCST006572	TRUE	Frequency of consuming ≥ 6 alcoholic drinks on occasion	BINGE	rs17049085	T	C	0.00276386	0.880998	FALSE	FALSE	FALSE	2	143445	57948003	0.00747969	0.711745	TRUE	TRUE	Alcohol use disorder	AUD	rs17049085	T	C	-0.0231
Global cortical thickness	GCT	rs17106817	0.0003	0.7391	0.0009	69716957	32872	14	T	C	0.7103	TRUE	Cognitive performance	ebi-a-GCST006572	rs17106817	0.01854	6.88002e-09	0.0032	69716957	257841	14	T	C	0.284	Cognitive performance || id:ebi-a-GCST006572	TRUE	Frequency of consuming ≥ 6 alcoholic drinks on occasion	BINGE	rs17106817	T	C	-0.00907842	0.727836	FALSE	FALSE	FALSE	14	143445	69716957	0.00544731	0.0955993	TRUE	TRUE	Alcohol use disorder	AUD	rs17106817	T	C	-0.0278
Global cortical thickness	GCT	rs17428810	0.0024	0.00424	0.0008	32736043	32872	2	T	C	0.6825	TRUE	Cognitive performance	ebi-a-GCST006572	rs17428810	0.01788	8.10009e-09	0.0031	32736043	257841	2	T	C	0.2687	Cognitive performance || id:ebi-a-GCST006572	TRUE	Frequency of consuming ≥ 6 alcoholic drinks on occasion	BINGE	rs17428810	T	C	-0.00102474	0.698464	FALSE	FALSE	FALSE	2	143445	32736043	0.0052776	0.846045	TRUE	TRUE	Alcohol use disorder	AUD	rs17428810	T	C	-0.00309521
Global cortical thickness	GCT	rs1812587	0.0005	0.5504	0.0008	62991802	32872	5	T	G	0.459	TRUE	Cognitive performance	ebi-a-GCST006572	rs1812587	-0.01594	2.84001e-08	0.00287	62991802	257841	5	T	G	0.4456	Cognitive performance || id:ebi-a-GCST006572	TRUE	Frequency of consuming ≥ 6 alcoholic drinks on occasion	BINGE	rs1812587	T	G	-0.00161349	0.45363	FALSE	FALSE	FALSE	5	143445	62991802	0.00486712	0.740261	TRUE	TRUE	Alcohol use disorder	AUD	rs1812587	T	G	-0.0273
Global cortical thickness	GCT	rs1892419	0.0002	0.8208	0.0009	41781151	32872	1	T	C	0.7715	TRUE	Cognitive performance	ebi-a-GCST006572	rs1892419	0.0276	3.46976e-16	0.00338	41781151	257841	1	T	C	0.233	Cognitive performance || id:ebi-a-GCST006572	TRUE	Frequency of consuming ≥ 6 alcoholic drinks on occasion	BINGE	rs1892419	T	C	0.00717375	0.771584	FALSE	FALSE	FALSE	1	143445	41781151	0.00576657	0.213494	TRUE	TRUE	Alcohol use disorder	AUD	rs1892419	T	C	0.00640044
Global cortical thickness	GCT	rs1906252	0.0005	0.4927	0.0008	98550289	32872	6	A	C	0.4847	TRUE	Cognitive performance	ebi-a-GCST006572	rs1906252	0.03071	4.44017e-27	0.00285	98550289	257841	6	A	C	0.4966	Cognitive performance || id:ebi-a-GCST006572	TRUE	Frequency of consuming ≥ 6 alcoholic drinks on occasion	BINGE	rs1906252	A	C	0.0101054	0.489532	FALSE	FALSE	FALSE	6	143445	98550289	0.00485629	0.0374457	TRUE	TRUE	Alcohol use disorder	AUD	rs1906252	A	C	-0.00329542
Global cortical thickness	GCT	rs2005078	0	0.9834	0.0008	131942676	32872	9	A	G	0.6721	TRUE	Cognitive performance	ebi-a-GCST006572	rs2005078	-0.01924	2.35001e-10	0.00304	131942676	257841	9	A	G	0.6667	Cognitive performance || id:ebi-a-GCST006572	TRUE	Frequency of consuming ≥ 6 alcoholic drinks on occasion	BINGE	rs2005078	A	G	-0.00796328	0.665335	FALSE	FALSE	FALSE	9	143445	131942676	0.0051304	0.120623	TRUE	TRUE	Alcohol use disorder	AUD	rs2005078	A	G	0.00559563
Global cortical thickness	GCT	rs2143103	-0.0024	0.02655	0.0011	22430069	32872	1	A	G	0.1342	TRUE	Cognitive performance	ebi-a-GCST006572	rs2143103	0.02382	9.64007e-09	0.00415	22430069	257841	1	A	G	0.1446	Cognitive performance || id:ebi-a-GCST006572	TRUE	Frequency of consuming ≥ 6 alcoholic drinks on occasion	BINGE	rs2143103	A	G	0.00222004	0.136286	FALSE	FALSE	FALSE	1	143445	22430069	0.00706565	0.753369	TRUE	TRUE	Alcohol use disorder	AUD	rs2143103	A	G	0.0112
Global cortical thickness	GCT	rs2180111	-0.0001	0.9069	0.0009	27177910	32872	14	A	G	0.2773	TRUE	Cognitive performance	ebi-a-GCST006572	rs2180111	0.01812	1.54999e-08	0.0032	27177910	257841	14	A	G	0.7058	Cognitive performance || id:ebi-a-GCST006572	TRUE	Frequency of consuming ≥ 6 alcoholic drinks on occasion	BINGE	rs2180111	A	G	0.000788326	0.272929	FALSE	FALSE	FALSE	14	143445	27177910	0.00542497	0.884463	TRUE	TRUE	Alcohol use disorder	AUD	rs2180111	A	G	0.0042
Global cortical thickness	GCT	rs2239647	0.0012	0.1202	0.0008	33292743	32872	14	A	C	0.4525	TRUE	Cognitive performance	ebi-a-GCST006572	rs2239647	-0.02093	4.70977e-13	0.00289	33292743	257841	14	A	C	0.5459	Cognitive performance || id:ebi-a-GCST006572	TRUE	Frequency of consuming ≥ 6 alcoholic drinks on occasion	BINGE	rs2239647	A	C	0.00549563	0.444928	FALSE	FALSE	FALSE	14	143445	33292743	0.00487619	0.25973	TRUE	TRUE	Alcohol use disorder	AUD	rs2239647	A	C	0.0309
Global cortical thickness	GCT	rs2295499	0.0003	0.7426	0.0008	2717690	32512	4	T	C	0.4399	TRUE	Cognitive performance	ebi-a-GCST006572	rs2295499	-0.0191	2.84971e-11	0.00287	2717690	257841	4	T	C	0.4439	Cognitive performance || id:ebi-a-GCST006572	TRUE	Frequency of consuming ≥ 6 alcoholic drinks on occasion	BINGE	rs2295499	T	C	0.00194071	0.442728	FALSE	FALSE	FALSE	4	143445	2717690	0.00486471	0.689941	TRUE	TRUE	Alcohol use disorder	AUD	rs2295499	T	C	0.00850374
Global cortical thickness	GCT	rs2316766	0.0069	2.9e-10	0.0011	43919068	26063	17	T	G	0.2098	TRUE	Cognitive performance	ebi-a-GCST006572	rs2316766	-0.02304	1.86982e-11	0.00343	43975417	NA	17	T	G	0.2364	Cognitive performance || id:ebi-a-GCST006572	TRUE	Frequency of consuming ≥ 6 alcoholic drinks on occasion	BINGE	rs2316766	T	G	-0.0373708	0.217221	FALSE	FALSE	FALSE	17	143445	43919068	0.00591538	2.66737e-10	TRUE	TRUE	Alcohol use disorder	AUD	rs2316766	T	G	-0.0243029
Global cortical thickness	GCT	rs2352974	-0.0003	0.6859	0.0008	49890613	32512	3	T	C	0.4744	TRUE	Cognitive performance	ebi-a-GCST006572	rs2352974	-0.0319	5.19039e-29	0.00285	49890613	257841	3	T	C	0.5	Cognitive performance || id:ebi-a-GCST006572	TRUE	Frequency of consuming ≥ 6 alcoholic drinks on occasion	BINGE	rs2352974	T	C	-0.000766925	0.48859	FALSE	FALSE	FALSE	3	143445	49890613	0.00486291	0.874686	TRUE	TRUE	Alcohol use disorder	AUD	rs2352974	T	C	-0.014799
Global cortical thickness	GCT	rs2439649	0.0011	0.1653	0.0008	111875463	32872	9	A	G	0.5373	TRUE	Cognitive performance	ebi-a-GCST006572	rs2439649	0.01605	1.98002e-08	0.00286	111875463	257841	9	A	G	0.5391	Cognitive performance || id:ebi-a-GCST006572	TRUE	Frequency of consuming ≥ 6 alcoholic drinks on occasion	BINGE	rs2439649	A	G	0.00781542	0.54398	FALSE	FALSE	FALSE	9	143445	111875463	0.00487194	0.10868	TRUE	TRUE	Alcohol use disorder	AUD	rs2439649	A	G	-0.0147999
Global cortical thickness	GCT	rs2478281	0.0016	0.05686	0.0009	106640324	32872	13	A	G	0.7439	TRUE	Cognitive performance	ebi-a-GCST006572	rs2478281	-0.02273	3.10027e-12	0.00326	106640324	257841	13	A	G	0.7534	Cognitive performance || id:ebi-a-GCST006572	TRUE	Frequency of consuming ≥ 6 alcoholic drinks on occasion	BINGE	rs2478281	A	G	-0.00207832	0.741828	FALSE	FALSE	FALSE	13	143445	106640324	0.00551817	0.706448	TRUE	TRUE	Alcohol use disorder	AUD	rs2478281	A	G	0.0039
Global cortical thickness	GCT	rs26046	-0.0008	0.308	0.0008	111010072	32872	5	T	C	0.4067	TRUE	Cognitive performance	ebi-a-GCST006572	rs26046	-0.02044	2.44006e-12	0.00292	111010072	257841	5	T	C	0.3673	Cognitive performance || id:ebi-a-GCST006572	TRUE	Frequency of consuming ≥ 6 alcoholic drinks on occasion	BINGE	rs26046	T	C	-0.0061882	0.398521	FALSE	FALSE	FALSE	5	143445	111010072	0.00498268	0.214261	TRUE	TRUE	Alcohol use disorder	AUD	rs26046	T	C	0.00659818
Global cortical thickness	GCT	rs2647995	-0.0004	0.6474	0.0009	51577196	32872	16	T	C	0.7178	TRUE	Cognitive performance	ebi-a-GCST006572	rs2647995	-0.01861	4.98999e-09	0.00318	51577196	257841	16	T	C	0.2925	Cognitive performance || id:ebi-a-GCST006572	TRUE	Frequency of consuming ≥ 6 alcoholic drinks on occasion	BINGE	rs2647995	T	C	0.0105793	0.718316	FALSE	FALSE	FALSE	16	143445	51577196	0.00539572	0.0499185	TRUE	TRUE	Alcohol use disorder	AUD	rs2647995	T	C	0.0328952
Global cortical thickness	GCT	rs2652454	-0.0007	0.3516	0.0008	155670915	32872	2	T	C	0.4407	TRUE	Cognitive performance	ebi-a-GCST006572	rs2652454	-0.01587	3.22998e-08	0.00287	155670915	257841	2	T	C	0.5221	Cognitive performance || id:ebi-a-GCST006572	TRUE	Frequency of consuming ≥ 6 alcoholic drinks on occasion	BINGE	rs2652454	T	C	-0.0166816	0.438737	FALSE	FALSE	FALSE	2	143445	155670915	0.00487017	0.000614443	TRUE	TRUE	Alcohol use disorder	AUD	rs2652454	T	C	0.00529595
Global cortical thickness	GCT	rs2721173	-0.0003	0.678	0.0008	145744429	32764	8	T	C	0.4767	TRUE	Cognitive performance	ebi-a-GCST006572	rs2721173	-0.01661	6.12999e-09	0.00286	145744429	257841	8	T	C	0.449	Cognitive performance || id:ebi-a-GCST006572	TRUE	Frequency of consuming ≥ 6 alcoholic drinks on occasion	BINGE	rs2721173	T	C	-0.00128464	0.469807	FALSE	FALSE	FALSE	8	143445	145744429	0.00485027	0.791119	TRUE	TRUE	Alcohol use disorder	AUD	rs2721173	T	C	0.0114047
Global cortical thickness	GCT	rs2737339	0.0008	0.287	0.0008	31013470	32872	8	A	G	0.6212	TRUE	Cognitive performance	ebi-a-GCST006572	rs2737339	-0.01827	4.14e-10	0.00292	31013470	257841	8	A	G	0.4099	Cognitive performance || id:ebi-a-GCST006572	TRUE	Frequency of consuming ≥ 6 alcoholic drinks on occasion	BINGE	rs2737339	A	G	-0.00476638	0.6101	FALSE	FALSE	FALSE	8	143445	31013470	0.00495666	0.336247	TRUE	TRUE	Alcohol use disorder	AUD	rs2737339	A	G	0.031
Global cortical thickness	GCT	rs276626	0.0007	0.5384	0.0011	13156649	30496	16	A	G	0.8264	TRUE	Cognitive performance	ebi-a-GCST006572	rs276626	0.02075	4.81005e-08	0.0038	13156649	257841	16	A	G	0.1616	Cognitive performance || id:ebi-a-GCST006572	TRUE	Frequency of consuming ≥ 6 alcoholic drinks on occasion	BINGE	rs276626	A	G	-0.00387095	0.831637	FALSE	FALSE	FALSE	16	143445	13156649	0.00645575	0.548766	TRUE	TRUE	Alcohol use disorder	AUD	rs276626	A	G	-0.0274984
Global cortical thickness	GCT	rs2799399	-0.0011	0.1432	0.0008	130113462	32872	10	T	G	0.4308	TRUE	Cognitive performance	ebi-a-GCST006572	rs2799399	-0.01572	4.54999e-08	0.00288	130113462	257841	10	T	G	0.4167	Cognitive performance || id:ebi-a-GCST006572	TRUE	Frequency of consuming ≥ 6 alcoholic drinks on occasion	BINGE	rs2799399	T	G	0.00158602	0.434574	FALSE	FALSE	FALSE	10	143445	130113462	0.00489287	0.745825	TRUE	TRUE	Alcohol use disorder	AUD	rs2799399	T	G	0.00350385
Global cortical thickness	GCT	rs2806048	-0.003	0.0001003	0.0008	73529094	32872	14	A	G	0.6198	TRUE	Cognitive performance	ebi-a-GCST006572	rs2806048	-0.01897	1.25e-10	0.00295	73529094	257841	14	A	G	0.3571	Cognitive performance || id:ebi-a-GCST006572	TRUE	Frequency of consuming ≥ 6 alcoholic drinks on occasion	BINGE	rs2806048	A	G	-0.00413993	0.615323	FALSE	FALSE	FALSE	14	143445	73529094	0.0050506	0.412395	TRUE	TRUE	Alcohol use disorder	AUD	rs2806048	A	G	0.0363994
Global cortical thickness	GCT	rs2836921	0	0.9544	0.0008	40516070	32872	21	A	G	0.3385	TRUE	Cognitive performance	ebi-a-GCST006572	rs2836921	0.01632	4.20998e-08	0.00298	40516070	257841	21	A	G	0.3248	Cognitive performance || id:ebi-a-GCST006572	TRUE	Frequency of consuming ≥ 6 alcoholic drinks on occasion	BINGE	rs2836921	A	G	0.00303258	0.359935	FALSE	FALSE	FALSE	21	143445	40516070	0.00504589	0.547842	TRUE	TRUE	Alcohol use disorder	AUD	rs2836921	A	G	0.0517002
Global cortical thickness	GCT	rs2852931	-0.0001	0.9549	0.0012	90566513	32921	11	A	G	0.8835	TRUE	Cognitive performance	ebi-a-GCST006572	rs2852931	0.02842	1.07999e-10	0.0044	90566513	257841	11	A	G	0.8486	Cognitive performance || id:ebi-a-GCST006572	TRUE	Frequency of consuming ≥ 6 alcoholic drinks on occasion	BINGE	rs2852931	A	G	0.00159616	0.88029	FALSE	FALSE	FALSE	11	143445	90566513	0.00750323	0.831538	TRUE	TRUE	Alcohol use disorder	AUD	rs2852931	A	G	-0.00330453
Global cortical thickness	GCT	rs287883	0.0013	0.1254	0.0008	157140077	32603	6	A	T	0.7082	TRUE	Cognitive performance	ebi-a-GCST006572	rs287883	-0.01858	3.27997e-09	0.00314	157140077	257841	6	A	T	0.3112	Cognitive performance || id:ebi-a-GCST006572	TRUE	Frequency of consuming ≥ 6 alcoholic drinks on occasion	BINGE	rs287883	A	T	0.00643853	0.704977	FALSE	TRUE	FALSE	6	143445	157140077	0.00534015	0.227942	TRUE	TRUE	Alcohol use disorder	AUD	rs287883	A	T	-0.0337
Global cortical thickness	GCT	rs297589	-0.0013	0.1312	0.0008	157358750	31876	2	A	T	0.6917	TRUE	Cognitive performance	ebi-a-GCST006572	rs297589	0.01715	3.73001e-08	0.00312	157358750	257841	2	A	T	0.6684	Cognitive performance || id:ebi-a-GCST006572	TRUE	Frequency of consuming ≥ 6 alcoholic drinks on occasion	BINGE	rs297589	A	T	-0.00321912	0.700247	FALSE	TRUE	FALSE	2	143445	157358750	0.0052791	0.542005	TRUE	TRUE	Alcohol use disorder	AUD	rs297589	A	T	-0.0145047
Global cortical thickness	GCT	rs2977464	0.0013	0.1692	0.0009	141545193	32872	8	T	C	0.1918	TRUE	Cognitive performance	ebi-a-GCST006572	rs2977464	0.02091	9.86007e-09	0.00365	141545193	257841	8	T	C	0.1684	Cognitive performance || id:ebi-a-GCST006572	TRUE	Frequency of consuming ≥ 6 alcoholic drinks on occasion	BINGE	rs2977464	T	C	-0.00587445	0.191168	FALSE	FALSE	FALSE	8	143445	141545193	0.00615871	0.340165	TRUE	TRUE	Alcohol use disorder	AUD	rs2977464	T	C	-0.0189994
Global cortical thickness	GCT	rs3128341	0.0001	0.8808	0.0009	72749848	32872	1	T	C	0.2108	TRUE	Cognitive performance	ebi-a-GCST006572	rs3128341	-0.03343	2.52e-21	0.00353	72749848	257841	1	T	C	0.8248	Cognitive performance || id:ebi-a-GCST006572	TRUE	Frequency of consuming ≥ 6 alcoholic drinks on occasion	BINGE	rs3128341	T	C	0.0153726	0.204547	FALSE	FALSE	FALSE	1	143445	72749848	0.00599529	0.0103451	TRUE	TRUE	Alcohol use disorder	AUD	rs3128341	T	C	-0.0111014
Global cortical thickness	GCT	rs335426	-0.0007	0.3872	0.0008	176908731	29268	5	A	C	0.4695	TRUE	Cognitive performance	ebi-a-GCST006572	rs335426	0.01973	7.23936e-12	0.00288	176908731	257841	5	A	C	0.5	Cognitive performance || id:ebi-a-GCST006572	TRUE	Frequency of consuming ≥ 6 alcoholic drinks on occasion	BINGE	rs335426	A	C	-0.00496538	0.456976	FALSE	FALSE	FALSE	5	143445	176908731	0.00501128	0.321765	TRUE	TRUE	Alcohol use disorder	AUD	rs335426	A	C	-0.075
Global cortical thickness	GCT	rs34811474	-0.0004	0.7484	0.0011	25408838	22535	4	A	G	0.2306	TRUE	Cognitive performance	ebi-a-GCST006572	rs34811474	0.02761	1.42004e-15	0.00346	25408838	257841	4	A	G	0.2296	Cognitive performance || id:ebi-a-GCST006572	TRUE	Frequency of consuming ≥ 6 alcoholic drinks on occasion	BINGE	rs34811474	A	G	-0.00784358	0.23477	FALSE	FALSE	FALSE	4	143445	25408838	0.00571143	0.169657	TRUE	TRUE	Alcohol use disorder	AUD	rs34811474	A	G	0.0180953
Global cortical thickness	GCT	rs35021943	-0.0051	2.98e-09	0.0009	121643239	32872	4	A	C	0.7578	TRUE	Cognitive performance	ebi-a-GCST006572	rs35021943	-0.00293	0.376	0.0033	121643239	NA	4	A	C	0.2432	Cognitive performance || id:ebi-a-GCST006572	TRUE	Frequency of consuming ≥ 6 alcoholic drinks on occasion	BINGE	rs35021943	A	C	0.0106879	0.75134	FALSE	FALSE	FALSE	4	143445	121643239	0.0057197	0.0616806	TRUE	TRUE	Alcohol use disorder	AUD	rs35021943	A	C	-0.0108
Global cortical thickness	GCT	rs35853157	-0.0001	0.8818	0.0008	140780768	32512	4	A	T	0.6754	TRUE	Cognitive performance	ebi-a-GCST006572	rs35853157	-0.0172	1.47999e-08	0.00304	140780768	257841	4	A	T	0.3163	Cognitive performance || id:ebi-a-GCST006572	TRUE	Frequency of consuming ≥ 6 alcoholic drinks on occasion	BINGE	rs35853157	A	T	-0.00927825	0.669665	FALSE	TRUE	FALSE	4	143445	140780768	0.00515225	0.0717349	TRUE	TRUE	Alcohol use disorder	AUD	rs35853157	A	T	-0.0135971
Global cortical thickness	GCT	rs3735478	0.0014	0.08706	0.0008	44800176	32512	7	T	G	0.2907	TRUE	Cognitive performance	ebi-a-GCST006572	rs3735478	0.02279	4.84953e-13	0.00315	44800176	257841	7	T	G	0.2857	Cognitive performance || id:ebi-a-GCST006572	TRUE	Frequency of consuming ≥ 6 alcoholic drinks on occasion	BINGE	rs3735478	T	G	-0.00454365	0.293589	FALSE	FALSE	FALSE	7	143445	44800176	0.00530974	0.392155	TRUE	TRUE	Alcohol use disorder	AUD	rs3735478	T	G	0.00519647
Global cortical thickness	GCT	rs3740422	0.0003	0.7413	0.0008	103565960	32872	10	C	G	0.3475	TRUE	Cognitive performance	ebi-a-GCST006572	rs3740422	-0.02553	1.22999e-17	0.00299	103565960	257841	10	C	G	0.3486	Cognitive performance || id:ebi-a-GCST006572	TRUE	Frequency of consuming ≥ 6 alcoholic drinks on occasion	BINGE	rs3740422	C	G	-0.00596405	0.352083	FALSE	TRUE	FALSE	10	143445	103565960	0.00507171	0.23962	TRUE	TRUE	Alcohol use disorder	AUD	rs3740422	C	G	0.0333961
Global cortical thickness	GCT	rs3860537	0.0016	0.07605	0.0009	108103433	32872	3	T	C	0.225	TRUE	Cognitive performance	ebi-a-GCST006572	rs3860537	0.01861	3.14e-08	0.00336	108103433	257841	3	T	C	0.7585	Cognitive performance || id:ebi-a-GCST006572	TRUE	Frequency of consuming ≥ 6 alcoholic drinks on occasion	BINGE	rs3860537	T	C	-0.00691091	0.239983	FALSE	FALSE	FALSE	3	143445	108103433	0.0057189	0.226883	TRUE	TRUE	Alcohol use disorder	AUD	rs3860537	T	C	-0.0366018
Global cortical thickness	GCT	rs39302	0.0001	0.9422	0.0009	21467190	32872	7	T	C	0.2089	TRUE	Cognitive performance	ebi-a-GCST006572	rs39302	-0.02088	4.49004e-09	0.00356	21467190	257841	7	T	C	0.8078	Cognitive performance || id:ebi-a-GCST006572	TRUE	Frequency of consuming ≥ 6 alcoholic drinks on occasion	BINGE	rs39302	T	C	-0.00151959	0.199712	FALSE	FALSE	FALSE	7	143445	21467190	0.00608384	0.802761	TRUE	TRUE	Alcohol use disorder	AUD	rs39302	T	C	-0.0717001
Global cortical thickness	GCT	rs3943667	-0.0019	0.02655	0.0008	65831184	32872	4	T	C	0.7058	TRUE	Cognitive performance	ebi-a-GCST006572	rs3943667	-0.0185	3.56e-09	0.00313	65831184	257841	4	T	C	0.7228	Cognitive performance || id:ebi-a-GCST006572	TRUE	Frequency of consuming ≥ 6 alcoholic drinks on occasion	BINGE	rs3943667	T	C	0.000262005	0.707341	FALSE	FALSE	FALSE	4	143445	65831184	0.00531423	0.960678	TRUE	TRUE	Alcohol use disorder	AUD	rs3943667	T	C	0.0162
Global cortical thickness	GCT	rs4342312	0.0006	0.4342	0.0008	92477890	32872	5	A	C	0.3757	TRUE	Cognitive performance	ebi-a-GCST006572	rs4342312	-0.01793	1.05e-09	0.00294	92477890	257841	5	A	C	0.3741	Cognitive performance || id:ebi-a-GCST006572	TRUE	Frequency of consuming ≥ 6 alcoholic drinks on occasion	BINGE	rs4342312	A	C	-0.00042332	0.381566	FALSE	FALSE	FALSE	5	143445	92477890	0.00498144	0.932278	TRUE	TRUE	Alcohol use disorder	AUD	rs4342312	A	C	-0.0015
Global cortical thickness	GCT	rs4347883	0.0007	0.3551	0.0008	44185129	32872	2	T	C	0.5648	TRUE	Cognitive performance	ebi-a-GCST006572	rs4347883	-0.01595	2.78997e-08	0.00287	44185129	257841	2	T	C	0.4388	Cognitive performance || id:ebi-a-GCST006572	TRUE	Frequency of consuming ≥ 6 alcoholic drinks on occasion	BINGE	rs4347883	T	C	-0.0149618	0.549358	FALSE	FALSE	FALSE	2	143445	44185129	0.00494706	0.00249195	TRUE	TRUE	Alcohol use disorder	AUD	rs4347883	T	C	0.00920221
Global cortical thickness	GCT	rs4463213	-0.0007	0.3744	0.0008	139545748	32872	5	A	G	0.5444	TRUE	Cognitive performance	ebi-a-GCST006572	rs4463213	0.02183	2.55976e-14	0.00287	139545748	257841	5	A	G	0.5408	Cognitive performance || id:ebi-a-GCST006572	TRUE	Frequency of consuming ≥ 6 alcoholic drinks on occasion	BINGE	rs4463213	A	G	0.00227141	0.557858	FALSE	FALSE	FALSE	5	143445	139545748	0.00487502	0.641268	TRUE	TRUE	Alcohol use disorder	AUD	rs4463213	A	G	-0.0139029
Global cortical thickness	GCT	rs4744250	-0.0001	0.8564	0.0008	96271752	32872	9	A	G	0.3467	TRUE	Cognitive performance	ebi-a-GCST006572	rs4744250	0.01834	9.34007e-10	0.003	96271752	257841	9	A	G	0.352	Cognitive performance || id:ebi-a-GCST006572	TRUE	Frequency of consuming ≥ 6 alcoholic drinks on occasion	BINGE	rs4744250	A	G	-0.00129802	0.347191	FALSE	FALSE	FALSE	9	143445	96271752	0.00507584	0.798164	TRUE	TRUE	Alcohol use disorder	AUD	rs4744250	A	G	-0.0143018
Global cortical thickness	GCT	rs4937860	0.0004	0.7773	0.0013	133814713	31537	11	A	G	0.8973	TRUE	Cognitive performance	ebi-a-GCST006572	rs4937860	0.02588	2.39999e-08	0.00464	133814713	257841	11	A	G	0.09354	Cognitive performance || id:ebi-a-GCST006572	TRUE	Frequency of consuming ≥ 6 alcoholic drinks on occasion	BINGE	rs4937860	A	G	0.00460582	0.895483	FALSE	FALSE	FALSE	11	143445	133814713	0.00790949	0.560355	TRUE	TRUE	Alcohol use disorder	AUD	rs4937860	A	G	-0.0141
Global cortical thickness	GCT	rs4976976	0.0011	0.1649	0.0008	143311653	32175	8	A	G	0.4077	TRUE	Cognitive performance	ebi-a-GCST006572	rs4976976	0.01978	1.23994e-11	0.00292	143311653	257841	8	A	G	0.3861	Cognitive performance || id:ebi-a-GCST006572	TRUE	Frequency of consuming ≥ 6 alcoholic drinks on occasion	BINGE	rs4976976	A	G	0.00416844	0.403903	FALSE	FALSE	FALSE	8	143445	143311653	0.00493978	0.398754	TRUE	TRUE	Alcohol use disorder	AUD	rs4976976	A	G	-0.0456042
Global cortical thickness	GCT	rs533577	-0.005	8.43e-11	0.0008	39489651	32872	3	T	C	0.4935	TRUE	Cognitive performance	ebi-a-GCST006572	rs533577	-0.00618	0.0301002	0.00285	39489651	NA	3	T	C	0.5	Cognitive performance || id:ebi-a-GCST006572	TRUE	Frequency of consuming ≥ 6 alcoholic drinks on occasion	BINGE	rs533577	T	C	0.00235869	0.494796	FALSE	FALSE	FALSE	3	143445	39489651	0.00484308	0.626243	TRUE	TRUE	Alcohol use disorder	AUD	rs533577	T	C	0.00330453
Global cortical thickness	GCT	rs56135595	-0.0008	0.4275	0.001	51690108	32872	6	T	G	0.1482	TRUE	Cognitive performance	ebi-a-GCST006572	rs56135595	-0.02216	2.97002e-08	0.004	51690108	257841	6	T	G	0.1412	Cognitive performance || id:ebi-a-GCST006572	TRUE	Frequency of consuming ≥ 6 alcoholic drinks on occasion	BINGE	rs56135595	T	G	0.00510423	0.148856	FALSE	FALSE	FALSE	6	143445	51690108	0.00680222	0.45303	TRUE	TRUE	Alcohol use disorder	AUD	rs56135595	T	G	0.0570984
Global cortical thickness	GCT	rs56290130	-0.0003	0.7478	0.0008	93327911	32872	12	A	T	0.3245	TRUE	Cognitive performance	ebi-a-GCST006572	rs56290130	-0.01692	2.59e-08	0.00304	93327911	257841	12	A	T	0.3231	Cognitive performance || id:ebi-a-GCST006572	TRUE	Frequency of consuming ≥ 6 alcoholic drinks on occasion	BINGE	rs56290130	A	T	0.00513641	0.332044	FALSE	TRUE	FALSE	12	143445	93327911	0.00516617	0.320108	TRUE	TRUE	Alcohol use disorder	AUD	rs56290130	A	T	0.023404
Global cortical thickness	GCT	rs5751191	-0.0001	0.8694	0.0008	42370991	32872	22	T	C	0.5009	TRUE	Cognitive performance	ebi-a-GCST006572	rs5751191	0.02214	8.931e-15	0.00286	42370991	257841	22	T	C	0.4779	Cognitive performance || id:ebi-a-GCST006572	TRUE	Frequency of consuming ≥ 6 alcoholic drinks on occasion	BINGE	rs5751191	T	C	-0.00217053	0.496729	FALSE	FALSE	FALSE	22	143445	42370991	0.00484969	0.654471	TRUE	TRUE	Alcohol use disorder	AUD	rs5751191	T	C	0.0208049
Global cortical thickness	GCT	rs5757670	0.0011	0.1884	0.0008	39829736	32343	22	A	G	0.6663	TRUE	Cognitive performance	ebi-a-GCST006572	rs5757670	0.02009	7.1499e-11	0.00308	39829736	257841	22	A	G	0.6582	Cognitive performance || id:ebi-a-GCST006572	TRUE	Frequency of consuming ≥ 6 alcoholic drinks on occasion	BINGE	rs5757670	A	G	0.0004663	0.693086	FALSE	FALSE	FALSE	22	143445	39829736	0.00526058	0.929368	TRUE	TRUE	Alcohol use disorder	AUD	rs5757670	A	G	-0.0281987
Global cortical thickness	GCT	rs58489175	0.0004	0.6661	0.0008	127674026	32872	7	A	G	0.7298	TRUE	Cognitive performance	ebi-a-GCST006572	rs58489175	-0.02121	2.02023e-11	0.00316	127674026	257841	7	A	G	0.2823	Cognitive performance || id:ebi-a-GCST006572	TRUE	Frequency of consuming ≥ 6 alcoholic drinks on occasion	BINGE	rs58489175	A	G	0.000781517	0.716863	FALSE	FALSE	FALSE	7	143445	127674026	0.00537226	0.884338	TRUE	TRUE	Alcohol use disorder	AUD	rs58489175	A	G	0.0121
Global cortical thickness	GCT	rs602512	0.0015	0.05096	0.0008	95561682	32872	11	A	G	0.3846	TRUE	Cognitive performance	ebi-a-GCST006572	rs602512	0.01948	2.92012e-11	0.00293	95561682	257841	11	A	G	0.3861	Cognitive performance || id:ebi-a-GCST006572	TRUE	Frequency of consuming ≥ 6 alcoholic drinks on occasion	BINGE	rs602512	A	G	0.00145001	0.386897	FALSE	FALSE	FALSE	11	143445	95561682	0.00497428	0.770669	TRUE	TRUE	Alcohol use disorder	AUD	rs602512	A	G	-0.0605996
Global cortical thickness	GCT	rs61815057	0.0002	0.7872	0.0008	103673345	32872	1	A	G	0.3947	TRUE	Cognitive performance	ebi-a-GCST006572	rs61815057	0.01681	8.05991e-09	0.00292	103673345	257841	1	A	G	0.3963	Cognitive performance || id:ebi-a-GCST006572	TRUE	Frequency of consuming ≥ 6 alcoholic drinks on occasion	BINGE	rs61815057	A	G	-0.00357126	0.389426	FALSE	FALSE	FALSE	1	143445	103673345	0.00495165	0.470771	TRUE	TRUE	Alcohol use disorder	AUD	rs61815057	A	G	-0.050704
Global cortical thickness	GCT	rs62047970	0.0006	0.5039	0.0008	70756181	32680	16	T	G	0.5708	TRUE	Cognitive performance	ebi-a-GCST006572	rs62047970	-0.01879	9.8992e-11	0.00291	70756181	257841	16	T	G	0.4218	Cognitive performance || id:ebi-a-GCST006572	TRUE	Frequency of consuming ≥ 6 alcoholic drinks on occasion	BINGE	rs62047970	T	G	0.00312126	0.560295	FALSE	FALSE	FALSE	16	143445	70756181	0.00494272	0.527723	TRUE	TRUE	Alcohol use disorder	AUD	rs62047970	T	G	0.0038
Global cortical thickness	GCT	rs62065449	-0.006	2.494e-07	0.0012	43569909	25848	17	T	C	0.8137	TRUE	Cognitive performance	ebi-a-GCST006572	rs62065449	0.02626	1.07994e-12	0.00369	43569909	257841	17	T	C	0.2007	Cognitive performance || id:ebi-a-GCST006572	TRUE	Frequency of consuming ≥ 6 alcoholic drinks on occasion	BINGE	rs62065449	T	C	0.0333594	0.817147	FALSE	FALSE	FALSE	17	143445	43569909	0.00625395	9.61957e-08	TRUE	TRUE	Alcohol use disorder	AUD
Global cortical thickness	GCT	rs620729	0.0002	0.7855	0.0008	11508671	32872	6	A	C	0.6714	TRUE	Cognitive performance	ebi-a-GCST006572	rs620729	-0.01912	3.05e-10	0.00304	11508671	257841	6	A	C	0.3146	Cognitive performance || id:ebi-a-GCST006572	TRUE	Frequency of consuming ≥ 6 alcoholic drinks on occasion	BINGE	rs620729	A	C	0.00888167	0.676142	FALSE	FALSE	FALSE	6	143445	11508671	0.00518714	0.0868539	TRUE	TRUE	Alcohol use disorder	AUD	rs620729	A	C	0.0278
Global cortical thickness	GCT	rs62169190	0.0001	0.8942	0.0011	145078775	29910	2	T	C	0.182	TRUE	Cognitive performance	ebi-a-GCST006572	rs62169190	-0.02043	2.74e-08	0.00368	145078775	257841	2	T	C	0.1769	Cognitive performance || id:ebi-a-GCST006572	TRUE	Frequency of consuming ≥ 6 alcoholic drinks on occasion	BINGE	rs62169190	T	C	-0.00903927	0.188355	FALSE	FALSE	FALSE	2	143445	145078775	0.00623177	0.146918	TRUE	TRUE	Alcohol use disorder	AUD	rs62169190	T	C	0.0448969
Global cortical thickness	GCT	rs6509441	-0.0013	0.1591	0.0009	50138023	32764	19	A	T	0.2405	TRUE	Cognitive performance	ebi-a-GCST006572	rs6509441	0.01876	3.29997e-08	0.0034	50138023	257841	19	A	T	0.2313	Cognitive performance || id:ebi-a-GCST006572	TRUE	Frequency of consuming ≥ 6 alcoholic drinks on occasion	BINGE	rs6509441	A	T	-0.0069473	0.232983	FALSE	TRUE	FALSE	19	143445	50138023	0.00576925	0.228517	TRUE	TRUE	Alcohol use disorder	AUD	rs6509441	A	T	-0.000100005
Global cortical thickness	GCT	rs6535809	-0.0013	0.0833	0.0008	152592933	32512	4	A	G	0.5179	TRUE	Cognitive performance	ebi-a-GCST006572	rs6535809	0.01956	6.89922e-12	0.00285	152592933	257841	4	A	G	0.5	Cognitive performance || id:ebi-a-GCST006572	TRUE	Frequency of consuming ≥ 6 alcoholic drinks on occasion	BINGE	rs6535809	A	G	0.00271034	0.515782	FALSE	FALSE	FALSE	4	143445	152592933	0.00483929	0.575433	TRUE	TRUE	Alcohol use disorder	AUD	rs6535809	A	G	0.0121
Global cortical thickness	GCT	rs6550835	-0.0014	0.07537	0.0008	24062661	32512	3	A	G	0.3259	TRUE	Cognitive performance	ebi-a-GCST006572	rs6550835	-0.02479	3.88956e-16	0.00304	24062661	257841	3	A	G	0.3027	Cognitive performance || id:ebi-a-GCST006572	TRUE	Frequency of consuming ≥ 6 alcoholic drinks on occasion	BINGE	rs6550835	A	G	0.000712833	0.324742	FALSE	FALSE	FALSE	3	143445	24062661	0.00516209	0.890169	TRUE	TRUE	Alcohol use disorder	AUD	rs6550835	A	G	0.0456997
Global cortical thickness	GCT	rs6587843	-0.0001	0.9357	0.0008	59540811	32680	1	T	C	0.4873	TRUE	Cognitive performance	ebi-a-GCST006572	rs6587843	0.01774	4.82003e-10	0.00285	59540811	257841	1	T	C	0.4711	Cognitive performance || id:ebi-a-GCST006572	TRUE	Frequency of consuming ≥ 6 alcoholic drinks on occasion	BINGE	rs6587843	T	C	-0.000383663	0.495197	FALSE	FALSE	FALSE	1	143445	59540811	0.00483429	0.936744	TRUE	TRUE	Alcohol use disorder	AUD	rs6587843	T	C	0.0456
Global cortical thickness	GCT	rs66752974	-0.0005	0.6373	0.001	137057630	32872	3	A	C	0.1614	TRUE	Cognitive performance	ebi-a-GCST006572	rs66752974	-0.02214	7.92009e-09	0.00384	137057630	257841	3	A	C	0.1582	Cognitive performance || id:ebi-a-GCST006572	TRUE	Frequency of consuming ≥ 6 alcoholic drinks on occasion	BINGE	rs66752974	A	C	0.005593	0.16184	FALSE	FALSE	FALSE	3	143445	137057630	0.00657003	0.39461	TRUE	TRUE	Alcohol use disorder	AUD	rs66752974	A	C	-0.0458974
Global cortical thickness	GCT	rs6708515	-0.0006	0.4677	0.0008	41606931	32872	2	A	G	0.3486	TRUE	Cognitive performance	ebi-a-GCST006572	rs6708515	0.01671	2.10999e-08	0.00298	41606931	257841	2	A	G	0.6207	Cognitive performance || id:ebi-a-GCST006572	TRUE	Frequency of consuming ≥ 6 alcoholic drinks on occasion	BINGE	rs6708515	A	G	0.000955852	0.355832	FALSE	FALSE	FALSE	2	143445	41606931	0.00505914	0.850144	TRUE	TRUE	Alcohol use disorder	AUD	rs6708515	A	G	-0.0480984
Global cortical thickness	GCT	rs6718450	-0.0013	0.09031	0.0008	117697406	32872	2	C	G	0.3708	TRUE	Cognitive performance	ebi-a-GCST006572	rs6718450	0.01698	9.52994e-09	0.00296	117697406	257841	2	C	G	0.4252	Cognitive performance || id:ebi-a-GCST006572	TRUE	Frequency of consuming ≥ 6 alcoholic drinks on occasion	BINGE	rs6718450	C	G	0.00585274	0.364815	FALSE	TRUE	FALSE	2	143445	117697406	0.00501617	0.243303	TRUE	TRUE	Alcohol use disorder	AUD	rs6718450	C	G	-0.0034961
Global cortical thickness	GCT	rs6738528	0.0045	7.32e-09	0.0008	27149258	32872	2	A	T	0.3984	TRUE	Cognitive performance	ebi-a-GCST006572	rs6738528	0.01117	0.000131	0.00292	27149258	NA	2	A	T	0.3912	Cognitive performance || id:ebi-a-GCST006572	TRUE	Frequency of consuming ≥ 6 alcoholic drinks on occasion	BINGE	rs6738528	A	T	-0.0100718	0.390533	FALSE	TRUE	FALSE	2	143445	27149258	0.00495636	0.0421465	TRUE	TRUE	Alcohol use disorder	AUD	rs6738528	A	T	0.0142973
Global cortical thickness	GCT	rs6798941	-0.002	0.01838	0.0008	52893465	32872	3	T	C	0.2926	TRUE	Cognitive performance	ebi-a-GCST006572	rs6798941	0.01794	9.52994e-09	0.00313	52893465	257841	3	T	C	0.2857	Cognitive performance || id:ebi-a-GCST006572	TRUE	Frequency of consuming ≥ 6 alcoholic drinks on occasion	BINGE	rs6798941	T	C	0.0129852	0.295369	FALSE	FALSE	FALSE	3	143445	52893465	0.0053211	0.014676	TRUE	TRUE	Alcohol use disorder	AUD	rs6798941	T	C	-0.0229002
Global cortical thickness	GCT	rs6819372	-0.0005	0.5114	0.0008	67970101	32872	4	A	G	0.4814	TRUE	Cognitive performance	ebi-a-GCST006572	rs6819372	-0.01865	6.57052e-11	0.00286	67970101	257841	4	A	G	0.5357	Cognitive performance || id:ebi-a-GCST006572	TRUE	Frequency of consuming ≥ 6 alcoholic drinks on occasion	BINGE	rs6819372	A	G	-0.00689882	0.465368	FALSE	FALSE	FALSE	4	143445	67970101	0.00486088	0.155828	TRUE	TRUE	Alcohol use disorder	AUD	rs6819372	A	G	0.0044
Global cortical thickness	GCT	rs6860626	-0.0007	0.5171	0.001	59636727	32872	5	T	C	0.1695	TRUE	Cognitive performance	ebi-a-GCST006572	rs6860626	-0.02149	1.10999e-08	0.00376	59636727	257841	5	T	C	0.1412	Cognitive performance || id:ebi-a-GCST006572	TRUE	Frequency of consuming ≥ 6 alcoholic drinks on occasion	BINGE	rs6860626	T	C	0.00887948	0.172578	FALSE	FALSE	FALSE	5	143445	59636727	0.00641642	0.166402	TRUE	TRUE	Alcohol use disorder	AUD	rs6860626	T	C	0.0765999
Global cortical thickness	GCT	rs6903716	-0.002	0.01746	0.0008	21956404	32872	6	A	G	0.7116	TRUE	Cognitive performance	ebi-a-GCST006572	rs6903716	0.01842	4.61998e-09	0.00314	21956404	257841	6	A	G	0.2738	Cognitive performance || id:ebi-a-GCST006572	TRUE	Frequency of consuming ≥ 6 alcoholic drinks on occasion	BINGE	rs6903716	A	G	-0.00718307	0.709204	FALSE	FALSE	FALSE	6	143445	21956404	0.00531646	0.176667	TRUE	TRUE	Alcohol use disorder	AUD	rs6903716	A	G	0.00810274
Global cortical thickness	GCT	rs6952104	0	0.9962	0.0008	24171927	32872	7	T	C	0.5146	TRUE	Cognitive performance	ebi-a-GCST006572	rs6952104	0.01864	6.31975e-11	0.00285	24171927	257841	7	T	C	0.5221	Cognitive performance || id:ebi-a-GCST006572	TRUE	Frequency of consuming ≥ 6 alcoholic drinks on occasion	BINGE	rs6952104	T	C	0.00256748	0.506817	FALSE	FALSE	FALSE	7	143445	24171927	0.00484003	0.595788	TRUE	TRUE	Alcohol use disorder	AUD	rs6952104	T	C	0.0119005
Global cortical thickness	GCT	rs6975134	0.0001	0.8729	0.0008	133531432	32872	7	T	C	0.5914	TRUE	Cognitive performance	ebi-a-GCST006572	rs6975134	-0.02194	4.54988e-14	0.00291	133531432	257841	7	T	C	0.4218	Cognitive performance || id:ebi-a-GCST006572	TRUE	Frequency of consuming ≥ 6 alcoholic drinks on occasion	BINGE	rs6975134	T	C	0.00053942	0.597716	FALSE	FALSE	FALSE	7	143445	133531432	0.0049389	0.913029	TRUE	TRUE	Alcohol use disorder	AUD	rs6975134	T	C	-0.00320486
Global cortical thickness	GCT	rs702222	-0.0017	0.02549	0.0008	23805569	32872	9	T	C	0.3661	TRUE	Cognitive performance	ebi-a-GCST006572	rs702222	-0.02002	1.65997e-11	0.00297	23805569	257841	9	T	C	0.3282	Cognitive performance || id:ebi-a-GCST006572	TRUE	Frequency of consuming ≥ 6 alcoholic drinks on occasion	BINGE	rs702222	T	C	-0.00930708	0.357179	FALSE	FALSE	FALSE	9	143445	23805569	0.00505374	0.0655331	TRUE	TRUE	Alcohol use disorder	AUD	rs702222	T	C	0.0112
Global cortical thickness	GCT	rs7044246	0.0007	0.3818	0.0008	134866271	32680	9	T	C	0.6945	TRUE	Cognitive performance	ebi-a-GCST006572	rs7044246	0.01748	1.96002e-08	0.00311	134866271	257841	9	T	C	0.6956	Cognitive performance || id:ebi-a-GCST006572	TRUE	Frequency of consuming ≥ 6 alcoholic drinks on occasion	BINGE	rs7044246	T	C	-0.00535182	0.700258	FALSE	FALSE	FALSE	9	143445	134866271	0.00527593	0.310402	TRUE	TRUE	Alcohol use disorder	AUD	rs7044246	T	C	-0.049999
Global cortical thickness	GCT	rs7256776	0.0004	0.588	0.0008	31952890	32872	19	A	G	0.32	TRUE	Cognitive performance	ebi-a-GCST006572	rs7256776	-0.01864	9.28004e-10	0.00304	31952890	257841	19	A	G	0.2908	Cognitive performance || id:ebi-a-GCST006572	TRUE	Frequency of consuming ≥ 6 alcoholic drinks on occasion	BINGE	rs7256776	A	G	0.00430056	0.327237	FALSE	FALSE	FALSE	19	143445	31952890	0.00521929	0.409956	TRUE	TRUE	Alcohol use disorder	AUD	rs7256776	A	G	0.0022
Global cortical thickness	GCT	rs72739469	0.0015	0.3972	0.0018	65738080	29932	15	T	C	0.9355	TRUE	Cognitive performance	ebi-a-GCST006572	rs72739469	-0.03577	7.51e-09	0.00619	65738080	257841	15	T	C	0.05442	Cognitive performance || id:ebi-a-GCST006572	TRUE	Frequency of consuming ≥ 6 alcoholic drinks on occasion	BINGE	rs72739469	T	C	-0.0169097	0.944541	FALSE	FALSE	FALSE	15	143445	65738080	0.0107034	0.114144	TRUE	TRUE	Alcohol use disorder	AUD	rs72739469	T	C	0.00750179
Global cortical thickness	GCT	rs72821233	0.0019	0.02531	0.0009	93349867	32872	10	T	G	0.259	TRUE	Cognitive performance	ebi-a-GCST006572	rs72821233	-0.0201	4.88e-10	0.00323	93349867	257841	10	T	G	0.2721	Cognitive performance || id:ebi-a-GCST006572	TRUE	Frequency of consuming ≥ 6 alcoholic drinks on occasion	BINGE	rs72821233	T	G	-0.00201113	0.263745	FALSE	FALSE	FALSE	10	143445	93349867	0.0055087	0.71505	TRUE	TRUE	Alcohol use disorder	AUD	rs72821233	T	G	-0.0222047
Global cortical thickness	GCT	rs7312770	0.0012	0.1241	0.0008	56467587	32015	12	T	C	0.5124	TRUE	Cognitive performance	ebi-a-GCST006572	rs7312770	-0.016	2.52e-08	0.00287	56467587	257841	12	T	C	0.5136	Cognitive performance || id:ebi-a-GCST006572	TRUE	Frequency of consuming ≥ 6 alcoholic drinks on occasion	BINGE	rs7312770	T	C	0.000183618	0.494968	FALSE	FALSE	FALSE	12	143445	56467587	0.00486673	0.969904	TRUE	TRUE	Alcohol use disorder	AUD	rs7312770	T	C	-0.0212036
Global cortical thickness	GCT	rs73189617	-0.0032	0.0004219	0.0009	184069126	31046	3	C	G	0.7098	TRUE	Cognitive performance	ebi-a-GCST006572	rs73189617	-0.01854	3.86999e-09	0.00315	184069126	257841	3	C	G	0.3299	Cognitive performance || id:ebi-a-GCST006572	TRUE	Frequency of consuming ≥ 6 alcoholic drinks on occasion	BINGE	rs73189617	C	G	-0.0110331	0.700358	FALSE	TRUE	FALSE	3	143445	184069126	0.00529786	0.0372931	TRUE	TRUE	Alcohol use disorder	AUD	rs73189617	C	G	-0.050399
Global cortical thickness	GCT	rs73845427	-0.0027	0.2184	0.0022	85327518	32872	3	A	G	0.0319	TRUE	Cognitive performance	ebi-a-GCST006572	rs73845427	-0.0466	7.69006e-09	0.00807	85327518	257841	3	A	G	0.02891	Cognitive performance || id:ebi-a-GCST006572	TRUE	Frequency of consuming ≥ 6 alcoholic drinks on occasion	BINGE	rs73845427	A	G	0.0066745	0.0317977	FALSE	FALSE	FALSE	3	143445	85327518	0.0137591	0.627609	TRUE	TRUE	Alcohol use disorder	AUD	rs73845427	A	G	0.0353961
Global cortical thickness	GCT	rs73989053	0.0005	0.6299	0.0011	213403091	31406	2	A	G	0.1639	TRUE	Cognitive performance	ebi-a-GCST006572	rs73989053	-0.02211	6.31001e-09	0.00381	213403091	257841	2	A	G	0.1616	Cognitive performance || id:ebi-a-GCST006572	TRUE	Frequency of consuming ≥ 6 alcoholic drinks on occasion	BINGE	rs73989053	A	G	-0.00699549	0.169914	FALSE	FALSE	FALSE	2	143445	213403091	0.00649347	0.281344	TRUE	TRUE	Alcohol use disorder	AUD	rs73989053	A	G	0.0374981
Global cortical thickness	GCT	rs74370218	0.0003	0.6636	0.0008	57095212	32872	17	T	C	0.3725	TRUE	Cognitive performance	ebi-a-GCST006572	rs74370218	-0.018	9.81002e-10	0.00295	57095212	257841	17	T	C	0.3827	Cognitive performance || id:ebi-a-GCST006572	TRUE	Frequency of consuming ≥ 6 alcoholic drinks on occasion	BINGE	rs74370218	T	C	-0.00868054	0.370953	FALSE	FALSE	FALSE	17	143445	57095212	0.00500942	0.0831264	TRUE	TRUE	Alcohol use disorder	AUD	rs74370218	T	C	0.0213015
Global cortical thickness	GCT	rs7573001	-0.0002	0.8446	0.0008	198929896	31514	2	C	G	0.3851	TRUE	Cognitive performance	ebi-a-GCST006572	rs7573001	-0.01647	2.35001e-08	0.00295	198929896	257841	2	C	G	0.415	Cognitive performance || id:ebi-a-GCST006572	TRUE	Frequency of consuming ≥ 6 alcoholic drinks on occasion	BINGE	rs7573001	C	G	0.00151399	0.37686	FALSE	TRUE	FALSE	2	143445	198929896	0.00502176	0.763044	TRUE	TRUE	Alcohol use disorder	AUD	rs7573001	C	G	0.0133011
Global cortical thickness	GCT	rs7588384	0.0002	0.815	0.0009	163976035	32872	2	C	G	0.268	TRUE	Cognitive performance	ebi-a-GCST006572	rs7588384	-0.01891	4.26e-09	0.00322	163976035	257841	2	C	G	0.3129	Cognitive performance || id:ebi-a-GCST006572	TRUE	Frequency of consuming ≥ 6 alcoholic drinks on occasion	BINGE	rs7588384	C	G	-0.00472168	0.266948	FALSE	TRUE	FALSE	2	143445	163976035	0.00548244	0.389109	TRUE	TRUE	Alcohol use disorder	AUD	rs7588384	C	G	0.0274011
Global cortical thickness	GCT	rs75973558	0.0009	0.505	0.0014	26880925	23781	5	A	G	0.8724	TRUE	Cognitive performance	ebi-a-GCST006572	rs75973558	0.02463	7.38006e-09	0.00426	26880925	257841	5	A	G	0.119	Cognitive performance || id:ebi-a-GCST006572	TRUE	Frequency of consuming ≥ 6 alcoholic drinks on occasion	BINGE	rs75973558	A	G	-0.00475339	0.870088	FALSE	FALSE	FALSE	5	143445	26880925	0.00718804	0.508426	TRUE	TRUE	Alcohol use disorder	AUD	rs75973558	A	G	0.0338981
Global cortical thickness	GCT	rs7599860	-0.0008	0.3709	0.0009	186243561	31514	2	A	C	0.2434	TRUE	Cognitive performance	ebi-a-GCST006572	rs7599860	0.01967	3.92004e-09	0.00334	186243561	257841	2	A	C	0.2279	Cognitive performance || id:ebi-a-GCST006572	TRUE	Frequency of consuming ≥ 6 alcoholic drinks on occasion	BINGE	rs7599860	A	C	0.0034363	0.241664	FALSE	FALSE	FALSE	2	143445	186243561	0.00601562	0.567846	TRUE	TRUE	Alcohol use disorder	AUD	rs7599860	A	C	0.0020978
Global cortical thickness	GCT	rs7626560	0.0018	0.09028	0.001	12475088	32872	3	T	C	0.1566	TRUE	Cognitive performance	ebi-a-GCST006572	rs7626560	0.02393	7.34007e-10	0.00389	12475088	257841	3	T	C	0.1361	Cognitive performance || id:ebi-a-GCST006572	TRUE	Frequency of consuming ≥ 6 alcoholic drinks on occasion	BINGE	rs7626560	T	C	0.00586004	0.161071	FALSE	FALSE	FALSE	3	143445	12475088	0.00666253	0.379104	TRUE	TRUE	Alcohol use disorder	AUD	rs7626560	T	C	0.047103
Global cortical thickness	GCT	rs77128898	0.0011	0.6559	0.0025	61313525	28154	11	T	C	0.0338	TRUE	Cognitive performance	ebi-a-GCST006572	rs77128898	-0.04626	1.72001e-09	0.00768	61313525	257841	11	T	C	0.02211	Cognitive performance || id:ebi-a-GCST006572	TRUE	Frequency of consuming ≥ 6 alcoholic drinks on occasion	BINGE	rs77128898	T	C	-0.0231908	0.0353594	FALSE	FALSE	FALSE	11	143445	61313525	0.013387	0.0832158	TRUE	TRUE	Alcohol use disorder	AUD	rs77128898	T	C	0.16
Global cortical thickness	GCT	rs7824177	0.0059	8.92e-09	0.001	110585288	32872	8	A	G	0.8384	TRUE	Cognitive performance	ebi-a-GCST006572	rs7824177	0.00868	0.0255	0.00389	110585288	NA	8	A	G	0.1854	Cognitive performance || id:ebi-a-GCST006572	TRUE	Frequency of consuming ≥ 6 alcoholic drinks on occasion	BINGE	rs7824177	A	G	-0.00269377	0.840612	FALSE	FALSE	FALSE	8	143445	110585288	0.00660851	0.683552	TRUE	TRUE	Alcohol use disorder	AUD	rs7824177	A	G	-0.0416025
Global cortical thickness	GCT	rs78358737	-0.0013	0.4862	0.0019	118627164	32872	2	T	G	0.9556	TRUE	Cognitive performance	ebi-a-GCST006572	rs78358737	-0.04248	6.18002e-10	0.00687	118627164	257841	2	T	G	0.03401	Cognitive performance || id:ebi-a-GCST006572	TRUE	Frequency of consuming ≥ 6 alcoholic drinks on occasion	BINGE	rs78358737	T	G	-0.00603463	0.9544	FALSE	FALSE	FALSE	2	143445	118627164	0.0116337	0.603956	TRUE	TRUE	Alcohol use disorder	AUD	rs78358737	T	G	0.0034961
Global cortical thickness	GCT	rs78382112	0.0013	0.4505	0.0017	181535715	33281	1	A	G	0.0536	TRUE	Cognitive performance	ebi-a-GCST006572	rs78382112	0.03682	8.54004e-09	0.00639	181535715	257841	1	A	G	0.05782	Cognitive performance || id:ebi-a-GCST006572	TRUE	Frequency of consuming ≥ 6 alcoholic drinks on occasion	BINGE	rs78382112	A	G	0.00145869	0.0531589	FALSE	FALSE	FALSE	1	143445	181535715	0.0109001	0.893542	TRUE	TRUE	Alcohol use disorder	AUD	rs78382112	A	G	-0.0366
Global cortical thickness	GCT	rs7963801	0.0011	0.1909	0.0008	79685226	32872	12	T	C	0.4266	TRUE	Cognitive performance	ebi-a-GCST006572	rs7963801	0.02296	3.46019e-15	0.00292	79685226	257841	12	T	C	0.5476	Cognitive performance || id:ebi-a-GCST006572	TRUE	Frequency of consuming ≥ 6 alcoholic drinks on occasion	BINGE	rs7963801	T	C	-0.00706447	0.432766	FALSE	FALSE	FALSE	12	143445	79685226	0.00490826	0.150068	TRUE	TRUE	Alcohol use disorder	AUD	rs7963801	T	C	-0.00749804
Global cortical thickness	GCT	rs80170948	-0.0013	0.5442	0.0021	64020316	30434	5	T	G	0.9511	TRUE	Cognitive performance	ebi-a-GCST006572	rs80170948	0.04589	7.98914e-11	0.00706	64020316	257841	5	T	G	0.05272	Cognitive performance || id:ebi-a-GCST006572	TRUE	Frequency of consuming ≥ 6 alcoholic drinks on occasion	BINGE	rs80170948	T	G	0.0159668	0.956276	FALSE	FALSE	FALSE	5	143445	64020316	0.0123378	0.195622	TRUE	TRUE	Alcohol use disorder	AUD	rs80170948	T	G	0.0414
Global cortical thickness	GCT	rs8054299	0.0008	0.2935	0.0008	53498655	32441	16	C	G	0.6801	TRUE	Cognitive performance	ebi-a-GCST006572	rs8054299	-0.02556	7.21938e-17	0.00306	53498655	257841	16	C	G	0.3316	Cognitive performance || id:ebi-a-GCST006572	TRUE	Frequency of consuming ≥ 6 alcoholic drinks on occasion	BINGE	rs8054299	C	G	-0.0104495	0.683823	FALSE	TRUE	FALSE	16	143445	53498655	0.00518422	0.0438394	TRUE	TRUE	Alcohol use disorder	AUD	rs8054299	C	G	-0.00770028
Global cortical thickness	GCT	rs8058881	-0.0003	0.7938	0.0012	76524013	21827	16	C	G	0.7478	TRUE	Cognitive performance	ebi-a-GCST006572	rs8058881	-0.01831	4.14e-08	0.00334	76524013	257841	16	C	G	0.25	Cognitive performance || id:ebi-a-GCST006572	TRUE	Frequency of consuming ≥ 6 alcoholic drinks on occasion	BINGE	rs8058881	C	G	-0.00585448	0.742955	FALSE	TRUE	FALSE	16	143445	76524013	0.00554787	0.291306	TRUE	TRUE	Alcohol use disorder	AUD
Global cortical thickness	GCT	rs830383	0.0011	0.1658	0.0008	165473194	32764	5	A	G	0.3739	TRUE	Cognitive performance	ebi-a-GCST006572	rs830383	0.01952	3.72992e-11	0.00295	165473194	257841	5	A	G	0.631	Cognitive performance || id:ebi-a-GCST006572	TRUE	Frequency of consuming ≥ 6 alcoholic drinks on occasion	BINGE	rs830383	A	G	-0.00264185	0.374287	FALSE	FALSE	FALSE	5	143445	165473194	0.00498908	0.596441	TRUE	TRUE	Alcohol use disorder	AUD	rs830383	A	G	-0.0222
Global cortical thickness	GCT	rs875361	0.0002	0.832	0.0008	37865954	32872	1	A	G	0.4565	TRUE	Cognitive performance	ebi-a-GCST006572	rs875361	-0.01623	1.5e-08	0.00287	37865954	257841	1	A	G	0.449	Cognitive performance || id:ebi-a-GCST006572	TRUE	Frequency of consuming ≥ 6 alcoholic drinks on occasion	BINGE	rs875361	A	G	0.00184211	0.456668	FALSE	FALSE	FALSE	1	143445	37865954	0.00488542	0.706128	TRUE	TRUE	Alcohol use disorder	AUD	rs875361	A	G	0.0259991
Global cortical thickness	GCT	rs889169	-0.0006	0.4734	0.0008	47548678	29815	19	A	G	0.6285	TRUE	Cognitive performance	ebi-a-GCST006572	rs889169	0.01743	6.12999e-09	0.003	47548678	257841	19	A	G	0.5867	Cognitive performance || id:ebi-a-GCST006572	TRUE	Frequency of consuming ≥ 6 alcoholic drinks on occasion	BINGE	rs889169	A	G	0.00342822	0.62512	FALSE	FALSE	FALSE	19	143445	47548678	0.00500319	0.493216	TRUE	TRUE	Alcohol use disorder	AUD	rs889169	A	G	0.0087
Global cortical thickness	GCT	rs9384679	-0.0002	0.7584	0.0008	108864419	32872	6	T	C	0.3762	TRUE	Cognitive performance	ebi-a-GCST006572	rs9384679	-0.02822	1.13999e-21	0.00295	108864419	257841	6	T	C	0.4082	Cognitive performance || id:ebi-a-GCST006572	TRUE	Frequency of consuming ≥ 6 alcoholic drinks on occasion	BINGE	rs9384679	T	C	-0.000629893	0.36783	FALSE	FALSE	FALSE	6	143445	108864419	0.00500495	0.899848	TRUE	TRUE	Alcohol use disorder	AUD	rs9384679	T	C	0.0108015
Global cortical thickness	GCT	rs9436866	0.0002	0.8954	0.0013	69427576	33281	1	A	C	0.9003	TRUE	Cognitive performance	ebi-a-GCST006572	rs9436866	-0.03309	6.01035e-12	0.00481	69427576	257841	1	A	C	0.09524	Cognitive performance || id:ebi-a-GCST006572	TRUE	Frequency of consuming ≥ 6 alcoholic drinks on occasion	BINGE	rs9436866	A	C	-0.00711272	0.903913	FALSE	FALSE	FALSE	1	143445	69427576	0.0082281	0.387347	TRUE	TRUE	Alcohol use disorder	AUD	rs9436866	A	C	0.0428031
Global cortical thickness	GCT	rs991871	-0.0004	0.6546	0.0009	93164505	32872	8	A	T	0.7622	TRUE	Cognitive performance	ebi-a-GCST006572	rs991871	0.0243	5.72005e-13	0.00337	93164505	257841	8	A	T	0.7551	Cognitive performance || id:ebi-a-GCST006572	TRUE	Frequency of consuming ≥ 6 alcoholic drinks on occasion	BINGE	rs991871	A	T	0.0155199	0.767192	FALSE	TRUE	FALSE	8	143445	93164505	0.00571816	0.00664581	TRUE	TRUE	Alcohol use disorder	AUD	rs991871	A	T	0.051904
Global cortical thickness	GCT	rs9930063	0.0013	0.08819	0.0008	62194176	32872	16	T	C	0.5614	TRUE	Cognitive performance	ebi-a-GCST006572	rs9930063	-0.01633	1.43001e-08	0.00288	62194176	257841	16	T	C	0.4592	Cognitive performance || id:ebi-a-GCST006572	TRUE	Frequency of consuming ≥ 6 alcoholic drinks on occasion	BINGE	rs9930063	T	C	-0.0129292	0.558146	FALSE	FALSE	FALSE	16	143445	62194176	0.00490255	0.00835983	TRUE	TRUE	Alcohol use disorder	AUD	rs9930063	T	C	-0.00840458
Abbreviatons:																																														rs8058881	rs62065449
exposure1	global cortical thickness (GCT)
exposure2	cognitive performance
outcome1	frequency of consuming ≥ 6 alcoholic drinks per occasion
outcome2	alcohol use disorder
outcome3	alcoholic drinks per week
eaf	effect allele exposure
beta	GWAS effect estimate of effect allele
se	standard error of effect estimate
pval	pvalue of effect estiamte
chr	chromosome
pos	position
id	identifier
[truncated: 28 more columns]

## Sheet: eTable 8- MVMR Dep + GCT
eTable 8: Harmonized data for MV exposures: global cortical thickness and major depression on alcohol use behavior outcomes
EXPOSURE 1													EXPOSURE 2													OUTCOME 1																	OUTCOME 2
SNP	exposure	id.exposure1	chr.exposure1	pos.exposure1	beta.exposure1	se.exposure1	pval.exposure1	samplesize.exposure1	effect_allele.exposure1	other_allele.exposure1	eaf.exposure1	mr_keep.exposure1	SNP	exposure2	chr.exposure2	pos.exposure2	beta.exposure2	se.exposure2	pval.exposure2	samplesize.exposure2	id.exposure2	effect_allele.exposure2	other_allele.exposure2	beta.exposure2	eaf.exposure2	SNP	outcome	id.outcome1	effect_allele.outcome1	other_allele.outcome1	beta.outcome1	eaf.outcome1	remove	palindromic	ambiguous	chr.outcome1	samplesize.outcome1	pos.outcome1	se.outcome1	pval.outcome1	mr_keep.outcome1	mr_keep	SNP	outcome	id.outcome2	effect_allele.outcome2	other_allele.outcome2	beta.outcome2	eaf.outcome2
rs1021363	Global cortical thickness	GCT	10	106610839	-0.0005	0.0008	0.4958	32872	A	G	0.3543	TRUE	rs1021363	Major depression	10	106610839	-0.03	0.0045	2.28718e-11	500199	ieu-b-102	A	G	0.03	0.6434	rs1021363	Frequency of consuming ≥ 6 alcoholic drinks on occasion	BINGE	A	G	-0.000131857	0.356715	FALSE	FALSE	FALSE	10	143445	106610839	0.00505845	0.979204	TRUE	TRUE	rs1021363	Alcohol use disorder	AUD	A	G	0.0212036	NA
rs10235664	Global cortical thickness	GCT	7	2086814	-0.0006	0.0009	0.4534	32872	T	C	0.731	TRUE	rs10235664	Major depression	7	2086814	-0.027	0.0049	4.67703e-08	500199	ieu-b-102	T	C	0.027	0.2529	rs10235664	Frequency of consuming ≥ 6 alcoholic drinks on occasion	BINGE	T	C	0.00187055	0.750771	FALSE	FALSE	FALSE	7	143445	2086814	0.00559819	0.738278	TRUE	TRUE	rs10235664	Alcohol use disorder	AUD	T	C	0.0153979	NA
rs10913112	Global cortical thickness	GCT	1	175913828	0.0016	0.0008	0.0588	31399	T	C	0.3732	TRUE	rs10913112	Major depression	1	175913828	-0.0262	0.0045	4.52501e-09	500199	ieu-b-102	T	C	-0.0262	0.378	rs10913112	Frequency of consuming ≥ 6 alcoholic drinks on occasion	BINGE	T	C	0.0033209	0.377804	FALSE	FALSE	FALSE	1	143445	175913828	0.00499532	0.506179	TRUE	TRUE	rs10913112	Alcohol use disorder	AUD	T	C	-0.00530404	NA
rs11692435	Global cortical thickness	GCT	2	98275354	-0.0091	0.0015	3.18e-10	29128	A	G	0.091	TRUE	rs11692435	Major depression	2	98275354	0.0146	0.008	0.0689208	500199	ieu-b-102	A	G	0.0146	0.084	rs11692435	Frequency of consuming ≥ 6 alcoholic drinks on occasion	BINGE	A	G	0.0271373	0.0838096	FALSE	FALSE	FALSE	2	143445	98275354	0.00908588	0.00282023	TRUE	TRUE	rs11692435	Alcohol use disorder	AUD	A	G	0.0697033	NA
rs12919291	Global cortical thickness	GCT	16	13800430	-0.0007	0.001	0.4522	32872	C	G	0.1855	TRUE	rs12919291	Major depression	16	13800430	0.0327	0.0055	3.092e-09	500199	ieu-b-102	C	G	0.0327	0.1884	rs12919291	Frequency of consuming ≥ 6 alcoholic drinks on occasion	BINGE	C	G	-0.000991646	0.188605	FALSE	TRUE	FALSE	16	143445	13800430	0.00620525	0.873033	TRUE	TRUE	rs12919291	Alcohol use disorder	AUD	C	G	-0.0570996	NA
rs12967143	Global cortical thickness	GCT	18	53099012	0.0005	0.0008	0.521	32872	C	G	0.7019	TRUE	rs12967143	Major depression	18	53099012	-0.0345	0.0047	2.52697e-13	500199	ieu-b-102	C	G	-0.0345	0.7012	rs12967143	Frequency of consuming ≥ 6 alcoholic drinks on occasion	BINGE	C	G	0.00955934	0.704743	FALSE	TRUE	FALSE	18	143445	53099012	0.00534343	0.0736193	TRUE	TRUE	rs12967143	Alcohol use disorder	AUD	C	G	-0.0278	NA
rs13037326	Global cortical thickness	GCT	20	44692598	-0.0001	0.0009	0.9181	32872	T	C	0.2594	TRUE	rs13037326	Major depression	20	44692598	0.031	0.0049	2.398e-10	500199	ieu-b-102	T	C	0.031	0.2597	rs13037326	Frequency of consuming ≥ 6 alcoholic drinks on occasion	BINGE	T	C	-0.00584027	0.256931	FALSE	FALSE	FALSE	20	143445	44692598	0.00553897	0.291703	TRUE	TRUE	rs13037326	Alcohol use disorder	AUD	T	C	0.0407964	NA
rs1367635	Global cortical thickness	GCT	18	50861409	-0.0004	0.0008	0.5912	32872	T	C	0.4768	TRUE	rs1367635	Major depression	18	50861409	0.0253	0.0043	4.35402e-09	500199	ieu-b-102	T	C	-0.0253	0.5148	rs1367635	Frequency of consuming ≥ 6 alcoholic drinks on occasion	BINGE	T	C	0.00631979	0.488878	FALSE	FALSE	FALSE	18	143445	50861409	0.00485209	0.192753	TRUE	TRUE	rs1367635	Alcohol use disorder	AUD	T	C	-0.0299	NA
rs150186873	Global cortical thickness	GCT	6	27182377	-0.0011	0.0021	0.58	32872	A	C	0.9652	TRUE	rs150186873	Major depression	6	27182377	0.0704	0.012	4.51305e-09	500199	ieu-b-102	A	C	-0.0704	0.0327	rs150186873	Frequency of consuming ≥ 6 alcoholic drinks on occasion	BINGE	A	C	-0.00475399	0.966123	FALSE	FALSE	FALSE	6	143445	27182377	0.013332	0.721403	TRUE	TRUE	rs150186873	Alcohol use disorder	AUD	A	C	-0.041401	NA
rs150346963	Global cortical thickness	GCT	7	117625599	-0.0008	0.0008	0.3163	32486	T	C	0.4197	TRUE	rs150346963	Major depression	7	117625599	0.0283	0.0044	1.15699e-10	500199	ieu-b-102	T	C	0.0283	0.4118	rs150346963	Frequency of consuming ≥ 6 alcoholic drinks on occasion	BINGE	T	C	0.00395712	0.410418	FALSE	FALSE	FALSE	7	143445	117625599	0.00493578	0.422716	TRUE	TRUE	rs150346963	Alcohol use disorder	AUD	T	C	0.0337	NA
rs17641524	Global cortical thickness	GCT	1	197704717	-0.0002	0.0009	0.8558	32872	T	C	0.2038	TRUE	rs17641524	Major depression	1	197704717	-0.03	0.0053	1.502e-08	500199	ieu-b-102	T	C	-0.03	0.2101	rs17641524	Frequency of consuming ≥ 6 alcoholic drinks on occasion	BINGE	T	C	-4.06086e-06	0.205596	FALSE	FALSE	FALSE	1	143445	197704717	0.00599667	0.99946	TRUE	TRUE	rs17641524	Alcohol use disorder	AUD	T	C	0.0205964	NA
rs1931388	Global cortical thickness	GCT	9	11203149	-0.0001	0.0008	0.8841	32872	A	G	0.5948	TRUE	rs1931388	Major depression	9	11203149	-0.0295	0.0044	1.67996e-11	500199	ieu-b-102	A	G	0.0295	0.4042	rs1931388	Frequency of consuming ≥ 6 alcoholic drinks on occasion	BINGE	A	G	0.00271615	0.59549	FALSE	FALSE	FALSE	9	143445	11203149	0.00494937	0.583154	TRUE	TRUE	rs1931388	Alcohol use disorder	AUD	A	G	0.0122953	NA
rs1950829	Global cortical thickness	GCT	14	42097937	-0.0011	0.0008	0.1442	32872	A	G	0.492	TRUE	rs1950829	Major depression	14	42097937	-0.0297	0.0043	4.73805e-12	500199	ieu-b-102	A	G	0.0297	0.5173	rs1950829	Frequency of consuming ≥ 6 alcoholic drinks on occasion	BINGE	A	G	0.00323927	0.477463	FALSE	FALSE	FALSE	14	143445	42097937	0.00483611	0.502981	TRUE	TRUE	rs1950829	Alcohol use disorder	AUD	A	G	0.00449986	NA
rs198457	Global cortical thickness	GCT	11	61471678	0.0006	0.001	0.5689	32764	T	C	0.1842	TRUE	rs198457	Major depression	11	61471678	-0.0315	0.0056	1.89998e-08	500199	ieu-b-102	T	C	-0.0315	0.1886	rs198457	Frequency of consuming ≥ 6 alcoholic drinks on occasion	BINGE	T	C	-0.0123732	0.187094	FALSE	FALSE	FALSE	11	143445	61471678	0.00624373	0.0475154	TRUE	TRUE	rs198457	Alcohol use disorder	AUD	T	C	0.0367	NA
rs2111592	Global cortical thickness	GCT	2	208049581	0.0021	0.0008	0.01315	31514	A	G	0.3122	TRUE	rs2111592	Major depression	2	208049581	0.0263	0.0046	1.34999e-08	500199	ieu-b-102	A	G	0.0263	0.3141	rs2111592	Frequency of consuming ≥ 6 alcoholic drinks on occasion	BINGE	A	G	-0.00772714	0.312587	FALSE	FALSE	FALSE	2	143445	208049581	0.00521596	0.138492	TRUE	TRUE	rs2111592	Alcohol use disorder	AUD	A	G	0.0194987	NA
rs2214123	Global cortical thickness	GCT	6	67000001	-0.0019	0.0008	0.01308	32872	A	G	0.3601	TRUE	rs2214123	Major depression	6	67000001	-0.0261	0.0045	8.55598e-09	500199	ieu-b-102	A	G	0.0261	0.6466	rs2214123	Frequency of consuming ≥ 6 alcoholic drinks on occasion	BINGE	A	G	0.00471292	0.351992	FALSE	FALSE	FALSE	6	143445	67000001	0.00511531	0.356876	TRUE	TRUE	rs2214123	Alcohol use disorder	AUD	A	G	0.00139902	NA
rs2232423	Global cortical thickness	GCT	6	28366151	-0.0031	0.0013	0.01307	32872	A	G	0.8986	TRUE	rs2232423	Major depression	6	28366151	-0.062	0.007	1.13501e-18	500199	ieu-b-102	A	G	0.062	0.1056	rs2232423	Frequency of consuming ≥ 6 alcoholic drinks on occasion	BINGE	A	G	0.00507323	0.883348	FALSE	FALSE	FALSE	6	143445	28366151	0.00753146	0.500564	TRUE	TRUE	rs2232423	Alcohol use disorder	AUD	A	G	0.0182964	NA
rs2316766	Global cortical thickness	GCT	17	43919068	0.0069	0.0011	2.9e-10	26063	T	G	0.2098	TRUE	rs2316766	Major depression	17	44004472	0.0046	0.0052	0.3739	500199	ieu-b-102	T	G	0.0046	0.2223	rs2316766	Frequency of consuming ≥ 6 alcoholic drinks on occasion	BINGE	T	G	-0.0373708	0.217221	FALSE	FALSE	FALSE	17	143445	43919068	0.00591538	2.66737e-10	TRUE	TRUE	rs2316766	Alcohol use disorder	AUD	T	G	-0.0243029	NA
rs2418449	Global cortical thickness	GCT	9	119731359	0.0007	0.0008	0.4371	32872	T	C	0.7156	TRUE	rs2418449	Major depression	9	119731359	-0.0281	0.0048	4.24502e-09	500199	ieu-b-102	T	C	0.0281	0.281	rs2418449	Frequency of consuming ≥ 6 alcoholic drinks on occasion	BINGE	T	C	5.05653e-06	0.719256	FALSE	FALSE	FALSE	9	143445	119731359	0.00536796	0.999248	TRUE	TRUE	rs2418449	Alcohol use disorder	AUD	T	C	0.0296966	NA
rs247910	Global cortical thickness	GCT	5	87630769	0.001	0.0008	0.2002	32486	A	G	0.5469	TRUE	rs247910	Major depression	5	87630769	0.0237	0.0043	4.71205e-08	500199	ieu-b-102	A	G	-0.0237	0.457	rs247910	Frequency of consuming ≥ 6 alcoholic drinks on occasion	BINGE	A	G	-0.00225146	0.542563	FALSE	FALSE	FALSE	5	143445	87630769	0.00488048	0.64457	TRUE	TRUE	rs247910	Alcohol use disorder	AUD	A	G	-0.0028	NA
rs2522831	Global cortical thickness	GCT	7	82448100	0.0003	0.0008	0.6645	32872	T	C	0.5266	TRUE	rs2522831	Major depression	7	82448100	0.024	0.0043	2.113e-08	500199	ieu-b-102	T	C	-0.024	0.4739	rs2522831	Frequency of consuming ≥ 6 alcoholic drinks on occasion	BINGE	T	C	0.0068115	0.523658	FALSE	FALSE	FALSE	7	143445	82448100	0.0048442	0.159693	TRUE	TRUE	rs2522831	Alcohol use disorder	AUD	T	C	0.0306964	NA
rs2568958	Global cortical thickness	GCT	1	72765116	0	0.0008	0.9602	32872	A	G	0.6104	TRUE	rs2568958	Major depression	1	72765116	0.0382	0.0044	2.90202e-18	500199	ieu-b-102	A	G	0.0382	0.6042	rs2568958	Frequency of consuming ≥ 6 alcoholic drinks on occasion	BINGE	A	G	-0.00991364	0.602235	FALSE	FALSE	FALSE	1	143445	72765116	0.00492455	0.0441061	TRUE	TRUE	rs2568958	Alcohol use disorder	AUD	A	G	0.0220002	NA
rs28541419	Global cortical thickness	GCT	15	88945878	0.0009	0.0009	0.3394	32872	C	G	0.7768	TRUE	rs28541419	Major depression	15	88945878	-0.0292	0.0052	1.75598e-08	500199	ieu-b-102	C	G	0.0292	0.2308	rs28541419	Frequency of consuming ≥ 6 alcoholic drinks on occasion	BINGE	C	G	0.00991012	0.769341	FALSE	TRUE	FALSE	15	143445	88945878	0.00578224	0.0865518	TRUE	TRUE	rs28541419	Alcohol use disorder	AUD	C	G	-0.0375046	NA
rs30266	Global cortical thickness	GCT	5	103972357	-0.0001	0.0008	0.9222	32872	A	G	0.3337	TRUE	rs30266	Major depression	5	103972357	0.0366	0.0046	1.42791e-15	500199	ieu-b-102	A	G	0.0366	0.3271	rs30266	Frequency of consuming ≥ 6 alcoholic drinks on occasion	BINGE	A	G	0.00775461	0.328104	FALSE	FALSE	FALSE	5	143445	103972357	0.00515644	0.132618	TRUE	TRUE	rs30266	Alcohol use disorder	AUD	A	G	0.00560427	NA
rs35021943	Global cortical thickness	GCT	4	121643239	-0.0051	0.0009	2.98e-09	32872	A	C	0.7578	TRUE	rs35021943	Major depression	4	121643239	-0.0101	0.005	0.04372	500199	ieu-b-102	A	C	0.0101	0.2479	rs35021943	Frequency of consuming ≥ 6 alcoholic drinks on occasion	BINGE	A	C	0.0106879	0.75134	FALSE	FALSE	FALSE	4	143445	121643239	0.0057197	0.0616806	TRUE	TRUE	rs35021943	Alcohol use disorder	AUD	A	C	-0.0108	NA
rs354155	Global cortical thickness	GCT	1	49675276	0.001	0.0012	0.4305	32447	C	G	0.1009	TRUE	rs354155	Major depression	1	49675276	-0.0449	0.0075	1.75102e-09	500199	ieu-b-102	C	G	-0.0449	0.0923	rs354155	Frequency of consuming ≥ 6 alcoholic drinks on occasion	BINGE	C	G	0.001461	0.0892677	FALSE	TRUE	FALSE	1	143445	49675276	0.00849307	0.86342	TRUE	TRUE	rs354155	Alcohol use disorder	AUD	C	G	-0.00859685	NA
rs3807865	Global cortical thickness	GCT	7	12250402	0.0014	0.0008	0.06846	32872	A	G	0.4066	TRUE	rs3807865	Major depression	7	12250402	0.031	0.0044	1.09295e-12	500199	ieu-b-102	A	G	0.031	0.4105	rs3807865	Frequency of consuming ≥ 6 alcoholic drinks on occasion	BINGE	A	G	-0.00785685	0.40975	FALSE	FALSE	FALSE	7	143445	12250402	0.00490596	0.109271	TRUE	TRUE	rs3807865	Alcohol use disorder	AUD	A	G	0.0128965	NA
rs4141983	Global cortical thickness	GCT	1	18122009	0.0011	0.0008	0.1721	32512	T	C	0.6717	TRUE	rs4141983	Major depression	1	18122009	-0.0264	0.0046	9.69192e-09	500199	ieu-b-102	T	C	0.0264	0.326	rs4141983	Frequency of consuming ≥ 6 alcoholic drinks on occasion	BINGE	T	C	0.00363047	0.674554	FALSE	FALSE	FALSE	1	143445	18122009	0.00518635	0.483925	TRUE	TRUE	rs4141983	Alcohol use disorder	AUD	T	C	0.003	NA
rs4497414	Global cortical thickness	GCT	11	88756779	-0.0019	0.0008	0.01154	32680	T	C	0.5584	TRUE	rs4497414	Major depression	11	88756779	0.0291	0.0044	2.92685e-11	500199	ieu-b-102	T	C	-0.0291	0.44	rs4497414	Frequency of consuming ≥ 6 alcoholic drinks on occasion	BINGE	T	C	-0.00395232	0.559005	FALSE	FALSE	FALSE	11	143445	88756779	0.00490457	0.420334	TRUE	TRUE	rs4497414	Alcohol use disorder	AUD	T	C	0.0230025	NA
rs4799949	Global cortical thickness	GCT	18	35155910	0.0006	0.0008	0.4638	32872	T	C	0.6689	TRUE	rs4799949	Major depression	18	35155910	-0.0292	0.0046	1.40301e-10	500199	ieu-b-102	T	C	-0.0292	0.6684	rs4799949	Frequency of consuming ≥ 6 alcoholic drinks on occasion	BINGE	T	C	-0.00526809	0.672154	FALSE	FALSE	FALSE	18	143445	35155910	0.00515935	0.307221	TRUE	TRUE	rs4799949	Alcohol use disorder	AUD	T	C	-0.0344	NA
rs4936276	Global cortical thickness	GCT	11	113365141	0.0006	0.0008	0.4195	32872	C	G	0.6313	TRUE	rs4936276	Major depression	11	113365141	0.0278	0.0044	3.57001e-10	500199	ieu-b-102	C	G	0.0278	0.622	rs4936276	Frequency of consuming ≥ 6 alcoholic drinks on occasion	BINGE	C	G	0.018148	0.619228	FALSE	TRUE	FALSE	11	143445	113365141	0.00496946	0.000260419	TRUE	TRUE	rs4936276	Alcohol use disorder	AUD	C	G	0.037297	NA
rs508502	Global cortical thickness	GCT	13	80921519	-0.0011	0.0009	0.1919	32441	T	C	0.2957	TRUE	rs508502	Major depression	13	80921519	-0.0264	0.0048	3.55599e-08	500199	ieu-b-102	T	C	-0.0264	0.2992	rs508502	Frequency of consuming ≥ 6 alcoholic drinks on occasion	BINGE	T	C	0.00664742	0.301196	FALSE	FALSE	FALSE	13	143445	80921519	0.00532879	0.212234	TRUE	TRUE	rs508502	Alcohol use disorder	AUD	T	C	-0.0055	NA
rs533577	Global cortical thickness	GCT	3	39489651	-0.005	0.0008	8.43e-11	32872	T	C	0.4935	TRUE	rs533577	Major depression	3	39489651	0.0004	0.0043	0.9341	500199	ieu-b-102	T	C	0.0004	0.4922	rs533577	Frequency of consuming ≥ 6 alcoholic drinks on occasion	BINGE	T	C	0.00235869	0.494796	FALSE	FALSE	FALSE	3	143445	39489651	0.00484308	0.626243	TRUE	TRUE	rs533577	Alcohol use disorder	AUD	T	C	0.00330453	NA
rs59082935	Global cortical thickness	GCT	7	38724868	-0.0024	0.0012	0.04509	32872	T	C	0.1371	TRUE	rs59082935	Major depression	7	38724868	0.0363	0.0066	3.071e-08	500199	ieu-b-102	T	C	0.0363	0.1342	rs59082935	Frequency of consuming ≥ 6 alcoholic drinks on occasion	BINGE	T	C	0.000610004	0.133309	FALSE	FALSE	FALSE	7	143445	38724868	0.00731805	0.933569	TRUE	TRUE	rs59082935	Alcohol use disorder	AUD	T	C	0.071902	NA
rs59283172	Global cortical thickness	GCT	9	25232978	0.0019	0.0012	0.1199	32895	A	G	0.1087	TRUE	rs59283172	Major depression	9	25232978	-0.039	0.007	2.40902e-08	500199	ieu-b-102	A	G	-0.039	0.1081	rs59283172	Frequency of consuming ≥ 6 alcoholic drinks on occasion	BINGE	A	G	0.0131255	0.108432	FALSE	FALSE	FALSE	9	143445	25232978	0.00779839	0.0923589	TRUE	TRUE	rs59283172	Alcohol use disorder	AUD	A	G	-0.037	NA
rs61914045	Global cortical thickness	GCT	12	52352301	-0.0002	0.0009	0.8402	32872	A	G	0.206	TRUE	rs61914045	Major depression	12	52352301	0.0309	0.0054	7.96398e-09	500199	ieu-b-102	A	G	0.0309	0.2034	rs61914045	Frequency of consuming ≥ 6 alcoholic drinks on occasion	BINGE	A	G	-0.00590307	0.20067	FALSE	FALSE	FALSE	12	143445	52352301	0.00606422	0.330344	TRUE	TRUE	rs61914045	Alcohol use disorder	AUD	A	G	0.0221039	NA
rs62535714	Global cortical thickness	GCT	9	37182655	0.0011	0.001	0.2688	32872	A	G	0.1675	TRUE	rs62535714	Major depression	9	37182655	0.0339	0.0058	4.68598e-09	500199	ieu-b-102	A	G	0.0339	0.1639	rs62535714	Frequency of consuming ≥ 6 alcoholic drinks on occasion	BINGE	A	G	-0.00293447	0.16264	FALSE	FALSE	FALSE	9	143445	37182655	0.00655543	0.654414	TRUE	TRUE	rs62535714	Alcohol use disorder	AUD	A	G	-0.0555973	NA
rs66511648	Global cortical thickness	GCT	3	117515519	0.0008	0.0008	0.3378	32872	T	C	0.7197	TRUE	rs66511648	Major depression	3	117515519	0.0297	0.0048	6.03004e-10	500199	ieu-b-102	T	C	-0.0297	0.284	rs66511648	Frequency of consuming ≥ 6 alcoholic drinks on occasion	BINGE	T	C	0.00345353	0.715832	FALSE	FALSE	FALSE	3	143445	117515519	0.00539	0.5217	TRUE	TRUE	rs66511648	Alcohol use disorder	AUD	T	C	-0.0190965	NA
rs6738528	Global cortical thickness	GCT	2	27149258	0.0045	0.0008	7.32e-09	32872	A	T	0.3984	TRUE	rs6738528	Major depression	2	27149258	-0.0059	0.0044	0.184	500199	ieu-b-102	A	T	-0.0059	0.3905	rs6738528	Frequency of consuming ≥ 6 alcoholic drinks on occasion	BINGE	A	T	-0.0100718	0.390533	FALSE	TRUE	FALSE	2	143445	27149258	0.00495636	0.0421465	TRUE	TRUE	rs6738528	Alcohol use disorder	AUD	A	T	0.0142973	NA
rs7152906	Global cortical thickness	GCT	14	75125540	0.0015	0.0008	0.05516	32680	T	C	0.4805	TRUE	rs7152906	Major depression	14	75125540	0.0258	0.0043	1.87301e-09	500199	ieu-b-102	T	C	-0.0258	0.5196	rs7152906	Frequency of consuming ≥ 6 alcoholic drinks on occasion	BINGE	T	C	0.0102456	0.482942	FALSE	FALSE	FALSE	14	143445	75125540	0.00483049	0.0339221	TRUE	TRUE	rs7152906	Alcohol use disorder	AUD	T	C	0.00669752	NA
rs7241572	Global cortical thickness	GCT	18	77580712	0.0005	0.001	0.621	32872	A	G	0.1954	TRUE	rs7241572	Major depression	18	77580712	0.0323	0.0054	2.43299e-09	500199	ieu-b-102	A	G	0.0323	0.2047	rs7241572	Frequency of consuming ≥ 6 alcoholic drinks on occasion	BINGE	A	G	-0.00310824	0.206899	FALSE	FALSE	FALSE	18	143445	77580712	0.00604554	0.607156	TRUE	TRUE	rs7241572	Alcohol use disorder	AUD	A	G	0.0537	NA
rs72948506	Global cortical thickness	GCT	2	212618440	-0.0004	0.0008	0.6564	31514	A	G	0.2913	TRUE	rs72948506	Major depression	2	212618440	0.0265	0.0047	1.71498e-08	500199	ieu-b-102	A	G	0.0265	0.2975	rs72948506	Frequency of consuming ≥ 6 alcoholic drinks on occasion	BINGE	A	G	-0.00751746	0.297745	FALSE	FALSE	FALSE	2	143445	212618440	0.00528079	0.15458	TRUE	TRUE	rs72948506	Alcohol use disorder	AUD	A	G	-0.0062998	NA
rs7538938	Global cortical thickness	GCT	1	67132262	0.0013	0.0008	0.08385	32872	T	C	0.4449	TRUE	rs7538938	Major depression	1	67132262	0.0251	0.0043	7.28903e-09	500199	ieu-b-102	T	C	-0.0251	0.5599	rs7538938	Frequency of consuming ≥ 6 alcoholic drinks on occasion	BINGE	T	C	-0.00202256	0.438897	FALSE	FALSE	FALSE	1	143445	67132262	0.00488591	0.678907	TRUE	TRUE	rs7538938	Alcohol use disorder	AUD	T	C	-0.00599795	NA
rs754287	Global cortical thickness	GCT	14	103997525	-0.002	0.0008	0.01105	32015	A	T	0.3617	TRUE	rs754287	Major depression	14	103997525	-0.0289	0.0045	1.31099e-10	500199	ieu-b-102	A	T	-0.0289	0.3664	rs754287	Frequency of consuming ≥ 6 alcoholic drinks on occasion	BINGE	A	T	0.00636438	0.36694	FALSE	TRUE	FALSE	14	143445	103997525	0.00503617	0.206328	TRUE	TRUE	rs754287	Alcohol use disorder	AUD	A	T	-0.0075988	NA
rs7551758	Global cortical thickness	GCT	1	52274078	-0.0003	0.0008	0.7051	32680	T	G	0.4609	TRUE	rs7551758	Major depression	1	52274078	0.0283	0.0043	5.1074e-11	500199	ieu-b-102	T	G	-0.0283	0.5329	rs7551758	Frequency of consuming ≥ 6 alcoholic drinks on occasion	BINGE	T	G	-0.00531896	0.466919	FALSE	FALSE	FALSE	1	143445	52274078	0.00485444	0.273217	TRUE	TRUE	rs7551758	Alcohol use disorder	AUD	T	G	-0.0226	NA
rs76954012	Global cortical thickness	GCT	3	115977242	-0.0019	0.0013	0.1482	32512	A	T	0.0935	TRUE	rs76954012	Major depression	3	115977242	0.0412	0.0074	2.41002e-08	500199	ieu-b-102	A	T	0.0412	0.0931	rs76954012	Frequency of consuming ≥ 6 alcoholic drinks on occasion	BINGE	A	T	0.00616156	0.0942626	FALSE	TRUE	FALSE	3	143445	115977242	0.00827067	0.45628	TRUE	TRUE	rs76954012	Alcohol use disorder	AUD	A	T	0.0489044	NA
rs7725715	Global cortical thickness	GCT	5	164487555	0.0001	0.0008	0.8728	32764	A	G	0.5373	TRUE	rs7725715	Major depression	5	164487555	0.029	0.0043	1.60694e-11	500199	ieu-b-102	A	G	0.029	0.5343	rs7725715	Frequency of consuming ≥ 6 alcoholic drinks on occasion	BINGE	A	G	-0.00336107	0.535913	FALSE	FALSE	FALSE	5	143445	164487555	0.0048555	0.488801	TRUE	TRUE	rs7725715	Alcohol use disorder	AUD	A	G	0.0191	NA
rs7824177	Global cortical thickness	GCT	8	110585288	0.0059	0.001	8.92e-09	32872	A	G	0.8384	TRUE	rs7824177	Major depression	8	110585288	0.003	0.0059	0.6159	500199	ieu-b-102	A	G	-0.003	0.1594	rs7824177	Frequency of consuming ≥ 6 alcoholic drinks on occasion	BINGE	A	G	-0.00269377	0.840612	FALSE	FALSE	FALSE	8	143445	110585288	0.00660851	0.683552	TRUE	TRUE	rs7824177	Alcohol use disorder	AUD	A	G	-0.0416025	NA
rs843812	Global cortical thickness	GCT	3	61255413	-0.0004	0.0008	0.6175	32872	A	G	0.4198	TRUE	rs843812	Major depression	3	61255413	0.0248	0.0044	1.40501e-08	500199	ieu-b-102	A	G	0.0248	0.4117	rs843812	Frequency of consuming ≥ 6 alcoholic drinks on occasion	BINGE	A	G	-0.00112114	0.410029	FALSE	FALSE	FALSE	3	143445	61255413	0.00492626	0.81997	TRUE	TRUE	rs843812	Alcohol use disorder	AUD	A	G	0.0204	NA
rs9364755	Global cortical thickness	GCT	6	165117329	0.0006	0.0009	0.4865	32603	A	G	0.7728	TRUE	rs9364755	Major depression	6	165117329	0.0283	0.0051	3.48602e-08	500199	ieu-b-102	A	G	-0.0283	0.2262	rs9364755	Frequency of consuming ≥ 6 alcoholic drinks on occasion	BINGE	A	G	0.0107737	0.773312	FALSE	FALSE	FALSE	6	143445	165117329	0.00576608	0.0616999	TRUE	TRUE	rs9364755	Alcohol use disorder	AUD	A	G	-0.0124028	NA
rs9529218	Global cortical thickness	GCT	13	31790053	0	0.0009	0.9665	32872	T	C	0.2054	TRUE	rs9529218	Major depression	13	31790053	-0.034	0.0054	2.231e-10	500199	ieu-b-102	T	C	-0.034	0.2031	rs9529218	Frequency of consuming ≥ 6 alcoholic drinks on occasion	BINGE	T	C	0.00921022	0.206557	FALSE	FALSE	FALSE	13	143445	31790053	0.00596217	0.122403	TRUE	TRUE	rs9529218	Alcohol use disorder	AUD	T	C	0.0263011	NA
rs9536381	Global cortical thickness	GCT	13	53860655	0.001	0.0008	0.1831	32872	T	C	0.3224	TRUE	rs9536381	Major depression	13	53860655	0.0255	0.0046	2.61698e-08	500199	ieu-b-102	T	C	0.0255	0.3259	rs9536381	Frequency of consuming ≥ 6 alcoholic drinks on occasion	BINGE	T	C	0.00473805	0.330806	FALSE	FALSE	FALSE	13	143445	53860655	0.00513684	0.35634	TRUE	TRUE	rs9536381	Alcohol use disorder	AUD	T	C	-0.00020002	NA
rs9831648	Global cortical thickness	GCT	3	49214303	0.0005	0.0009	0.5549	32343	T	G	0.7731	TRUE	rs9831648	Major depression	3	49214303	-0.0292	0.0052	1.58599e-08	500199	ieu-b-102	T	G	-0.0292	0.7739	rs9831648	Frequency of consuming ≥ 6 alcoholic drinks on occasion	BINGE	T	G	-0.00450206	0.774932	FALSE	FALSE	FALSE	3	143445	49214303	0.00578991	0.436825	TRUE	TRUE	rs9831648	Alcohol use disorder	AUD	T	G	0.0170038	NA
Abbreviatons:
exposure or exposure1	global cortical thickness (GCT)
exposure2	major depression
outcome1	frequency of consuming ≥ 6 alcoholic drinks per occasion
outcome2	alcohol use disorder
outcome3	alcoholic drinks per week
eaf	effect allele exposure
beta	GWAS effect estimate of effect allele
se	standard error of effect estimate
pval	pvalue of effect estiamte
chr	chromosome
pos	position
id	identifier
[truncated: 28 more columns]

## Sheet: eTable 9- MVMR ADHD + GCT
eTable 9: Harmonized data for MV exposures: global cortical thickness and ADHD on alcohol use behavior outcomes
EXPOSURE 1													EXPOSURE 2													OUTCOME 1																	OUTCOME 2
Exposure	SNP	effect_allele.exposure	other_allele.exposure	eaf.exposure	beta.exposure	se.exposure	pval.exposure	samplesize.exposure	chr.exposure	pos.exposure	id.exposure	mr_keep.exposure	exposure	SNP	effect_allele.exposure2	other_allele.exposure2	eaf.exposure2	beta.exposure2	se.exposure2	pval.exposure2	samplesize.exposure2	chr.exposure2	pos.exposure2	id.exposure2	mr_keep.exposure2	Outcome	SNP	effect_allele.outcome1	other_allele.outcome1	beta.outcome1	eaf.outcome1	remove	palindromic	ambiguous	id.outcome1	chr.outcome1	samplesize.outcome1	pos.outcome1	se.outcome1	pval.outcome1	mr_keep.outcome1	mr_keep	Outcome	SNP	effect_allele.outcome2	other_allele.outcome2	beta.outcome2	eaf.outcome2	remove
Global cortical thickness	rs10262192	A	G	0.4582	0.0008	0.0008	0.2736	32872	7	114091753	GCT	TRUE	ADHD	rs10262192	A	G	NA	0.073204	0.0132	2.88702e-08	55374	7	114091753	ieu-a-1183	TRUE	Frequency of consuming ≥ 6 alcoholic drinks per occasion	rs10262192	A	G	-0.00586424	0.473851	FALSE	FALSE	FALSE	BINGE	7	143445	114091753	0.00488515	0.229978	TRUE	TRUE	Alcoholic drinks per week	rs10262192	A	G	0.00406946	0.432	FALSE
Global cortical thickness	rs112984125	A	G	0.3086	-0.0004	0.0008	0.6062	32512	1	44173423	GCT	TRUE	ADHD	rs112984125	A	G	NA	-0.106005	0.0146	3.58096e-13	55374	1	44173423	ieu-a-1183	TRUE	Frequency of consuming ≥ 6 alcoholic drinks per occasion	rs112984125	A	G	-0.00641276	0.301569	FALSE	FALSE	FALSE	BINGE	1	143445	44173423	0.00526122	0.222895	TRUE	TRUE	Alcoholic drinks per week	rs112984125	A	G	-0.00288921	0.299	FALSE
Global cortical thickness	rs11591402	A	T	0.2197	-0.0002	0.0009	0.8635	32872	10	106747354	GCT	TRUE	ADHD	rs11591402	A	T	NA	-0.0929051	0.0164	1.33601e-08	55374	10	106747354	ieu-a-1183	TRUE	Frequency of consuming ≥ 6 alcoholic drinks per occasion	rs11591402	A	T	-0.00270683	0.210268	FALSE	TRUE	FALSE	BINGE	10	143445	106747354	0.00592862	0.647981	TRUE	TRUE	Alcoholic drinks per week	rs11591402	A	T	-0.000142451	0.216	FALSE
Global cortical thickness	rs11692435	A	G	0.091	-0.0091	0.0015	3.179e-10	29128	2	98275354	GCT	TRUE	ADHD	rs11692435	A	G	NA	0.0448969	0.0221	0.0415997	55374	2	98275354	ieu-a-1183	TRUE	Frequency of consuming ≥ 6 alcoholic drinks per occasion	rs11692435	A	G	0.0271373	0.0838096	FALSE	FALSE	FALSE	BINGE	2	143445	98275354	0.00908588	0.00282023	TRUE	TRUE	Alcoholic drinks per week	rs11692435	A	G	0.0148026	0.0856	FALSE
Global cortical thickness	rs1427829	A	G	0.4505	0.0002	0.0008	0.8126	32872	12	89760744	GCT	TRUE	ADHD	rs1427829	A	G	NA	0.0799012	0.0133	1.82201e-09	55374	12	89760744	ieu-a-1183	TRUE	Frequency of consuming ≥ 6 alcoholic drinks per occasion	rs1427829	A	G	0.00720472	0.451242	FALSE	FALSE	FALSE	BINGE	12	143445	89760744	0.00486018	0.138237	TRUE	TRUE	Alcoholic drinks per week	rs1427829	A	G	0.00214209	0.464	FALSE
Global cortical thickness	rs212178	A	G	0.8875	-0.0012	0.0013	0.3581	32065	16	72578131	GCT	TRUE	ADHD	rs212178	A	G	NA	-0.1154	0.02	7.67697e-09	55374	16	72578131	ieu-a-1183	TRUE	Frequency of consuming ≥ 6 alcoholic drinks per occasion	rs212178	A	G	-0.0132633	0.888265	FALSE	FALSE	FALSE	BINGE	16	143445	72578131	0.00771529	0.0856008	TRUE	TRUE	Alcoholic drinks per week	rs212178	A	G	-0.00203292	0.895	FALSE
Global cortical thickness	rs2316766	T	G	0.2098	0.0069	0.0011	2.903e-10	26063	17	43919068	GCT	TRUE	ADHD	rs2316766	T	G	NA	0.044103	0.017	0.00951196	55374	17	43919068	ieu-a-1183	TRUE	Frequency of consuming ≥ 6 alcoholic drinks per occasion	rs2316766	T	G	-0.0373708	0.217221	FALSE	FALSE	FALSE	BINGE	17	143445	43919068	0.00591538	2.66737e-10	TRUE	TRUE	Alcoholic drinks per week	rs2316766	T	G	-0.0197485	0.206	FALSE
Global cortical thickness	rs281324	T	C	0.5374	0.0013	0.0008	0.08387	32639	15	47754018	GCT	TRUE	ADHD	rs281324	T	C	NA	-0.0744973	0.0134	2.678e-08	55374	15	47754018	ieu-a-1183	TRUE																		Alcoholic drinks per week	rs281324	T	C	-0.00282804	0.508	FALSE
Global cortical thickness	rs35021943	A	C	0.7578	-0.0051	0.0009	2.979e-09	32872	4	121643239	GCT	TRUE	ADHD	rs35021943	A	C	NA	0.0147999	0.0159	0.3501	55374	4	121643239	ieu-a-1183	TRUE	Frequency of consuming ≥ 6 alcoholic drinks per occasion	rs35021943	A	C	0.0106879	0.75134	FALSE	FALSE	FALSE	BINGE	4	143445	121643239	0.0057197	0.0616806	TRUE	TRUE	Alcoholic drinks per week	rs35021943	A	C	0.003238	0.755	FALSE
Global cortical thickness	rs4858241	T	G	0.6266	0.0012	0.0008	0.1202	32512	3	20669071	GCT	TRUE	ADHD	rs4858241	T	G	NA	0.0789036	0.014	1.74e-08	55374	3	20669071	ieu-a-1183	TRUE	Frequency of consuming ≥ 6 alcoholic drinks per occasion	rs4858241	T	G	0.00115643	0.622127	FALSE	FALSE	FALSE	BINGE	3	143445	20669071	0.00500248	0.817182	TRUE	TRUE	Alcoholic drinks per week	rs4858241	T	G	-0.00119135	0.651	FALSE
Global cortical thickness	rs4916723	A	C	0.5788	-0.0019	0.0008	0.01266	32872	5	87854395	GCT	TRUE	ADHD	rs4916723	A	C	NA	-0.0766003	0.0135	1.57601e-08	55374	5	87854395	ieu-a-1183	TRUE	Frequency of consuming ≥ 6 alcoholic drinks per occasion	rs4916723	A	C	0.00696566	0.577123	FALSE	FALSE	FALSE	BINGE	5	143445	87854395	0.004961	0.160297	TRUE	TRUE	Alcoholic drinks per week	rs4916723	A	C	0.00922235	0.634	FALSE
Global cortical thickness	rs533577	T	C	0.4935	-0.005	0.0008	8.426e-11	32872	3	39489651	GCT	TRUE	ADHD	rs533577	T	C	NA	0.0102968	0.0132	0.4344	55374	3	39489651	ieu-a-1183	TRUE	Frequency of consuming ≥ 6 alcoholic drinks per occasion	rs533577	T	C	0.00235869	0.494796	FALSE	FALSE	FALSE	BINGE	3	143445	39489651	0.00484308	0.626243	TRUE	TRUE	Alcoholic drinks per week	rs533577	T	C	0.00432309	0.506	FALSE
Global cortical thickness	rs6738528	A	T	0.3984	0.0045	0.0008	7.324e-09	32872	2	27149258	GCT	TRUE	ADHD	rs6738528	A	T	NA	-0.0391047	0.0136	0.004018	55374	2	27149258	ieu-a-1183	TRUE	Frequency of consuming ≥ 6 alcoholic drinks per occasion	rs6738528	A	T	-0.0100718	0.390533	FALSE	TRUE	FALSE	BINGE	2	143445	27149258	0.00495636	0.0421465	TRUE	TRUE	Alcoholic drinks per week	rs6738528	A	T	-0.0035763	0.399	FALSE
Global cortical thickness	rs74760947	A	G	0.9539	0.0019	0.0019	0.3128	32872	8	34352610	GCT	TRUE	ADHD	rs74760947	A	G	NA	-0.179797	0.0317	1.348e-08	55374	8	34352610	ieu-a-1183	TRUE	Frequency of consuming ≥ 6 alcoholic drinks per occasion	rs74760947	A	G	-0.0106198	0.952359	FALSE	FALSE	FALSE	BINGE	8	143445	34352610	0.0114678	0.354418	TRUE	TRUE	Alcoholic drinks per week	rs74760947	A	G	0.00308373	0.9596	FALSE
Global cortical thickness	rs7824177	A	G	0.8384	0.0059	0.001	8.922e-09	32872	8	110585288	GCT	TRUE	ADHD	rs7824177	A	G	NA	-0.0270013	0.0196	0.168	55374	8	110585288	ieu-a-1183	TRUE	Frequency of consuming ≥ 6 alcoholic drinks per occasion	rs7824177	A	G	-0.00269377	0.840612	FALSE	FALSE	FALSE	BINGE	8	143445	110585288	0.00660851	0.683552	TRUE	TRUE	Alcoholic drinks per week	rs7824177	A	G	-0.000801293	0.826	FALSE
Global cortical thickness	rs9677504	A	G	0.1051	0.0012	0.0012	0.3413	31923	2	215181889	GCT	TRUE	ADHD	rs9677504	A	G	NA	0.116903	0.0206	1.39101e-08	55374	2	215181889	ieu-a-1183	TRUE	Frequency of consuming ≥ 6 alcoholic drinks per occasion	rs9677504	A	G	0.00537715	0.0932422	FALSE	FALSE	FALSE	BINGE	2	143445	215181889	0.00838799	0.52149	TRUE	TRUE	Alcoholic drinks per week	rs9677504	A	G	0.00206681	0.101	FALSE
Abbreviatons:
exposure or exposure1	global cortical thickness (GCT)
exposure2	ADHD
outcome1	frequency of consuming ≥ 6 alcoholic drinks per occasion
outcome2	alcoholic drinks per week
outcome3	alcohol use disorder
eaf	effect allele exposure
beta	GWAS effect estimate of effect allele
se	standard error of effect estimate
pval	pvalue of effect estiamte
chr	chromosome
pos	position
id	identifier
[truncated: 31 more columns]

## Sheet: eTable 10 - MVMR SCZ + GCT
eTable 10: Harmonized data for MV exposures: global cortical thickness and schizophrenia on alcohol use behavior outcomes
EXPOSURE 1													EXPOSURE 2											OUTCOME 1																OUTCOME 2
exposure	SNP	effect_allele.exposure	other_allele.exposure	eaf.exposure	beta.exposure	se.exposure	pval.exposure	samplesize.exposure	chr.exposure	pos.exposure	id.exposure	mr_keep.exposure	exposure	SNP2	eaf.exposure2	beta.exposure2	se.exposure2	pval.exposure2	samplesize.exposure2	chr.exposure2	pos.exposure2	id.exposure2	mr_keep.exposure2	outcome	SNP	effect_allele.outcome1	other_allele.outcome1	beta.outcome1	eaf.outcome1	remove	palindromic	ambiguous	id.outcome1	chr.outcome1	samplesize.outcome1	pos.outcome1	se.outcome1	pval.outcome1	mr_keep.outcome1	outcome	SNP	effect_allele.outcome2	other_allele.outcome2	beta.outcome2	eaf.outcome2	remove	palindromic	ambiguous	id.outcome2
Global cortical thickness	rs10520163	T	C	0.5042	-0.0009	0.0008	0.2497	32764	4	170626552	GCT	TRUE	Schizophrenia || id:ieu-a-22	rs10520163	NA	0.0608975	0.0106	1.02e-08	82315	4	170626552	ieu-a-22	TRUE	Frequency of consuming ≥ 6 alcoholic drinks per occasion	rs10520163	T	C	0.00341753	0.500802	FALSE	FALSE	FALSE	BINGE	4	143445	170626552	0.00485767	0.481725	TRUE	Alcoholic drinks per week	rs10520163	T	C	0.00150442	0.508	FALSE	FALSE	FALSE	ieu-b-73
Global cortical thickness	rs10791097	T	G	0.4686	0.0003	0.0008	0.6681	32872	11	130718630	GCT	TRUE	Schizophrenia || id:ieu-a-22	rs10791097	NA	0.0739008	0.0106	2.87607e-12	82315	11	130718630	ieu-a-22	TRUE	Frequency of consuming ≥ 6 alcoholic drinks per occasion	rs10791097	T	G	-0.00538541	0.474326	FALSE	FALSE	FALSE	BINGE	11	143445	130718630	0.00484319	0.26616	TRUE	Alcoholic drinks per week	rs10791097	T	G	-0.00400518	0.467	FALSE	FALSE	FALSE	ieu-b-73
Global cortical thickness	rs11027857	A	G	0.5153	0.0001	0.0008	0.8557	32872	11	24403620	GCT	TRUE	Schizophrenia || id:ieu-a-22	rs11027857	NA	0.0625991	0.0106	3.21004e-09	82315	11	24403620	ieu-a-22	TRUE	Frequency of consuming ≥ 6 alcoholic drinks per occasion	rs11027857	A	G	0.000828818	0.515672	FALSE	FALSE	FALSE	BINGE	11	143445	24403620	0.00482455	0.863601	TRUE	Alcoholic drinks per week	rs11027857	A	G	-0.000388405	0.518	FALSE	FALSE	FALSE	ieu-b-73
Global cortical thickness	rs1106568	A	G	0.7566	-0.0004	0.0009	0.6679	32572	4	176861301	GCT	TRUE	Schizophrenia || id:ieu-a-22	rs1106568	NA	-0.0694037	0.0122	1.14501e-08	82315	4	176861301	ieu-a-22	TRUE	Frequency of consuming ≥ 6 alcoholic drinks per occasion	rs1106568	A	G	0.00636232	0.759142	FALSE	FALSE	FALSE	BINGE	4	143445	176861301	0.00566456	0.261363	TRUE	Alcoholic drinks per week	rs1106568	A	G	0.00216145	0.753	FALSE	FALSE	FALSE	ieu-b-73
Global cortical thickness	rs11139497	A	T	0.3222	-0.001	0.0008	0.226	32872	9	84739941	GCT	TRUE	Schizophrenia || id:ieu-a-22	rs11139497	NA	0.0680044	0.0115	3.09001e-09	82315	9	84739941	ieu-a-22	TRUE	Frequency of consuming ≥ 6 alcoholic drinks per occasion	rs11139497	A	T	0.00271071	0.325234	FALSE	TRUE	FALSE	BINGE	9	143445	84739941	0.0051741	0.600349	TRUE	Alcoholic drinks per week	rs11139497	A	T	0.000285488	0.343	FALSE	TRUE	FALSE	ieu-b-73
Global cortical thickness	rs11191419	A	T	0.335	0.0007	0.0008	0.3509	32872	10	104612335	GCT	TRUE	Schizophrenia || id:ieu-a-22	rs11191419	NA	-0.0979988	0.0114	9.23422e-18	82315	10	104612335	ieu-a-22	TRUE	Frequency of consuming ≥ 6 alcoholic drinks per occasion	rs11191419	A	T	0.0121569	0.326656	FALSE	TRUE	FALSE	BINGE	10	143445	104612335	0.0051532	0.0183214	TRUE	Alcoholic drinks per week	rs11191419	A	T	0.00521026	0.345	FALSE	TRUE	FALSE	ieu-b-73
Global cortical thickness	rs11210892	A	G	0.669	-0.0001	0.0008	0.9201	32872	1	44100084	GCT	TRUE	Schizophrenia || id:ieu-a-22	rs11210892	NA	-0.0695001	0.0112	4.97004e-10	82315	1	44100084	ieu-a-22	TRUE	Frequency of consuming ≥ 6 alcoholic drinks per occasion	rs11210892	A	G	-0.0122705	0.680196	FALSE	FALSE	FALSE	BINGE	1	143445	44100084	0.00517594	0.017757	TRUE	Alcoholic drinks per week	rs11210892	A	G	-0.00296363	0.647	FALSE	FALSE	FALSE	ieu-b-73
Global cortical thickness	rs11682175	T	C	0.5284	0.0017	0.0008	0.02659	32872	2	57987593	GCT	TRUE	Schizophrenia || id:ieu-a-22	rs11682175	NA	-0.0741957	0.0106	2.54273e-12	82315	2	57987593	ieu-a-22	TRUE	Frequency of consuming ≥ 6 alcoholic drinks per occasion	rs11682175	T	C	-0.0120692	0.529398	FALSE	FALSE	FALSE	BINGE	2	143445	57987593	0.00488178	0.0134261	TRUE	Alcoholic drinks per week	rs11682175	T	C	-0.00824629	0.533	FALSE	FALSE	FALSE	ieu-b-73
Global cortical thickness	rs11692435	A	G	0.091	-0.0091	0.0015	3.179e-10	29128	2	98275354	GCT	TRUE	Schizophrenia || id:ieu-a-22	rs11692435	NA	-0.0707981	0.0196	0.000292503	82315	2	98275354	ieu-a-22	TRUE	Frequency of consuming ≥ 6 alcoholic drinks per occasion	rs11692435	A	G	0.0271373	0.0838096	FALSE	FALSE	FALSE	BINGE	2	143445	98275354	0.00908588	0.00282023	TRUE	Alcoholic drinks per week	rs11692435	A	G	0.0148026	0.0856	FALSE	FALSE	FALSE	ieu-b-73
Global cortical thickness	rs11693094	T	C	0.4572	-0.0003	0.0008	0.729	31514	2	185601420	GCT	TRUE	Schizophrenia || id:ieu-a-22	rs11693094	NA	-0.0733021	0.0107	7.13181e-12	82315	2	185601420	ieu-a-22	TRUE	Frequency of consuming ≥ 6 alcoholic drinks per occasion	rs11693094	T	C	-0.00119887	0.465768	FALSE	FALSE	FALSE	BINGE	2	143445	185601420	0.00485884	0.80511	TRUE	Alcoholic drinks per week	rs11693094	T	C	-0.00155113	0.44	FALSE	FALSE	FALSE	ieu-b-73
Global cortical thickness	rs117074560	T	C	0.0511	-0.0022	0.0018	0.2166	32872	6	96459651	GCT	TRUE	Schizophrenia || id:ieu-a-22	rs117074560	NA	-0.156595	0.0277	1.661e-08	82315	6	96459651	ieu-a-22	TRUE	Frequency of consuming ≥ 6 alcoholic drinks per occasion	rs117074560	T	C	-0.00132925	0.050159	FALSE	FALSE	FALSE	BINGE	6	143445	96459651	0.0110758	0.904472	TRUE	Alcoholic drinks per week	rs117074560	T	C	-0.00252709	0.0437	FALSE	FALSE	FALSE	ieu-b-73
Global cortical thickness	rs11740474	A	T	0.5892	-0.0003	0.0008	0.657	32872	5	153680747	GCT	TRUE	Schizophrenia || id:ieu-a-22	rs11740474	NA	-0.0610991	0.0111	3.93604e-08	82315	5	153680747	ieu-a-22	TRUE	Frequency of consuming ≥ 6 alcoholic drinks per occasion	rs11740474	A	T	0.00228829	0.58177	FALSE	TRUE	FALSE	BINGE	5	143445	153680747	0.00492435	0.642156	TRUE	Alcoholic drinks per week	rs11740474	A	T	0.00181236	0.595	FALSE	TRUE	FALSE	ieu-b-73
Global cortical thickness	rs12129573	A	C	0.361	-0.0001	0.0008	0.8595	32872	1	73768366	GCT	TRUE	Schizophrenia || id:ieu-a-22	rs12129573	NA	0.0693955	0.011	2.34601e-10	82315	1	73768366	ieu-a-22	TRUE	Frequency of consuming ≥ 6 alcoholic drinks per occasion	rs12129573	A	C	0.00498228	0.346479	FALSE	FALSE	FALSE	BINGE	1	143445	73768366	0.00507384	0.326124	TRUE	Alcoholic drinks per week	rs12129573	A	C	0.00329597	0.37	FALSE	FALSE	FALSE	ieu-b-73
Global cortical thickness	rs12325245	A	T	0.8548	0.0005	0.0011	0.6322	32872	16	58681393	GCT	TRUE	Schizophrenia || id:ieu-a-22	rs12325245	NA	-0.0874005	0.0153	1.149e-08	82315	16	58681393	ieu-a-22	TRUE	Frequency of consuming ≥ 6 alcoholic drinks per occasion	rs12325245	A	T	-0.00494796	0.852365	FALSE	TRUE	FALSE	BINGE	16	143445	58681393	0.00682483	0.468458	TRUE	Alcoholic drinks per week	rs12325245	A	T	-0.00101213	0.84	FALSE	TRUE	FALSE	ieu-b-73
Global cortical thickness	rs12691307	A	G	0.4822	0.0013	0.0008	0.08581	32512	16	29939877	GCT	TRUE	Schizophrenia || id:ieu-a-22	rs12691307	NA	0.0705983	0.011	1.29799e-10	82315	16	29939877	ieu-a-22	TRUE	Frequency of consuming ≥ 6 alcoholic drinks per occasion	rs12691307	A	G	-0.00462608	0.441925	FALSE	FALSE	FALSE	BINGE	16	143445	29939877	0.00485959	0.341125	TRUE	Alcoholic drinks per week	rs12691307	A	G	0.00678197	0.48	FALSE	FALSE	FALSE	ieu-b-73
Global cortical thickness	rs12704290	A	G	0.1191	0.0006	0.0011	0.576	32872	7	86427626	GCT	TRUE	Schizophrenia || id:ieu-a-22	rs12704290	NA	-0.106595	0.0165	1.037e-10	82315	7	86427626	ieu-a-22	TRUE	Frequency of consuming ≥ 6 alcoholic drinks per occasion	rs12704290	A	G	0.000978455	0.115578	FALSE	FALSE	FALSE	BINGE	7	143445	86427626	0.00759186	0.897451	TRUE	Alcoholic drinks per week	rs12704290	A	G	-0.000221989	0.109	FALSE	FALSE	FALSE	ieu-b-73
Global cortical thickness	rs12826178	T	G	0.0736	-0.0022	0.0018	0.2219	23362	12	57622371	GCT	TRUE	Schizophrenia || id:ieu-a-22	rs12826178	NA	-0.167697	0.0243	5.29663e-12	82315	12	57622371	ieu-a-22	TRUE	Frequency of consuming ≥ 6 alcoholic drinks per occasion	rs12826178	T	G	-0.0174184	0.0762215	FALSE	FALSE	FALSE	BINGE	12	143445	57622371	0.00930822	0.0613076	TRUE	Alcoholic drinks per week	rs12826178	T	G	-0.00646782	0.0681	FALSE	FALSE	FALSE	ieu-b-73
Global cortical thickness	rs12887734	T	G	0.2858	0.0019	0.0008	0.02603	32015	14	104046834	GCT	TRUE	Schizophrenia || id:ieu-a-22	rs12887734	NA	0.0871039	0.0117	1.17193e-13	82315	14	104046834	ieu-a-22	TRUE	Frequency of consuming ≥ 6 alcoholic drinks per occasion	rs12887734	T	G	0.00601786	0.287994	FALSE	FALSE	FALSE	BINGE	14	143445	104046834	0.00533946	0.259722	TRUE	Alcoholic drinks per week	rs12887734	T	G	0.00159027	0.288	FALSE	FALSE	FALSE	ieu-b-73
Global cortical thickness	rs12903146	A	G	0.5493	0.0006	0.0008	0.4663	32872	15	61854663	GCT	TRUE	Schizophrenia || id:ieu-a-22	rs12903146	NA	0.0648041	0.0106	1.03801e-09	82315	15	61854663	ieu-a-22	TRUE	Frequency of consuming ≥ 6 alcoholic drinks per occasion	rs12903146	A	G	0.00245077	0.549026	FALSE	FALSE	FALSE	BINGE	15	143445	61854663	0.00485299	0.613559	TRUE	Alcoholic drinks per week	rs12903146	A	G	-0.00494904	0.541	FALSE	FALSE	FALSE	ieu-b-73
Global cortical thickness	rs13217619	T	C	0.8967	-0.0029	0.0013	0.02077	32872	6	28306671	GCT	TRUE	Schizophrenia || id:ieu-a-22	rs13217619	NA	0.219698	0.0195	1.43516e-29	82315	6	28306671	ieu-a-22	TRUE	Frequency of consuming ≥ 6 alcoholic drinks per occasion	rs13217619	T	C	0.00484321	0.88322	FALSE	FALSE	FALSE	BINGE	6	143445	28306671	0.00752878	0.520036	TRUE	Alcoholic drinks per week	rs13217619	T	C	0.00437824	0.9245	FALSE	FALSE	FALSE	ieu-b-73
Global cortical thickness	rs13240464	T	C	0.6658	-0.0005	0.0008	0.5431	32872	7	110898915	GCT	TRUE	Schizophrenia || id:ieu-a-22	rs13240464	NA	0.0806025	0.0112	6.16169e-13	82315	7	110898915	ieu-a-22	TRUE	Frequency of consuming ≥ 6 alcoholic drinks per occasion	rs13240464	T	C	-0.00215257	0.668467	FALSE	FALSE	FALSE	BINGE	7	143445	110898915	0.00512323	0.674371	TRUE	Alcoholic drinks per week	rs13240464	T	C	-0.00198626	0.636	FALSE	FALSE	FALSE	ieu-b-73
Global cortical thickness	rs140505938	T	C	0.1697	0.0022	0.001	0.02745	32139	1	150031490	GCT	TRUE	Schizophrenia || id:ieu-a-22	rs140505938	NA	-0.0908004	0.0148	9.33706e-10	82315	1	150031490	ieu-a-22	TRUE	Frequency of consuming ≥ 6 alcoholic drinks per occasion	rs140505938	T	C	0.0021059	0.168284	FALSE	FALSE	FALSE	BINGE	1	143445	150031490	0.00644636	0.74391	TRUE	Alcoholic drinks per week	rs140505938	T	C	0.00148804	0.151	FALSE	FALSE	FALSE	ieu-b-73
Global cortical thickness	rs1498232	T	C	0.3094	-0.0004	0.0008	0.6068	32872	1	30433951	GCT	TRUE	Schizophrenia || id:ieu-a-22	rs1498232	NA	0.0698991	0.0115	1.28401e-09	82315	1	30433951	ieu-a-22	TRUE	Frequency of consuming ≥ 6 alcoholic drinks per occasion	rs1498232	T	C	0.000789288	0.306758	FALSE	FALSE	FALSE	BINGE	1	143445	30433951	0.00527733	0.881111	TRUE	Alcoholic drinks per week	rs1498232	T	C	0.000890526	0.324	FALSE	FALSE	FALSE	ieu-b-73
Global cortical thickness	rs1501357	T	C	0.8117	0.0007	0.001	0.4771	32872	5	45364875	GCT	TRUE	Schizophrenia || id:ieu-a-22	rs1501357	NA	-0.0765031	0.0134	1.236e-08	82315	5	45364875	ieu-a-22	TRUE	Frequency of consuming ≥ 6 alcoholic drinks per occasion	rs1501357	T	C	-0.00244675	0.817541	FALSE	FALSE	FALSE	BINGE	5	143445	45364875	0.00625568	0.695707	TRUE	Alcoholic drinks per week	rs1501357	T	C	-0.000906943	0.801	FALSE	FALSE	FALSE	ieu-b-73
Global cortical thickness	rs16867576	A	G	0.8676	-0.0003	0.0011	0.7879	32512	5	88746331	GCT	TRUE	Schizophrenia || id:ieu-a-22	rs16867576	NA	0.095801	0.0169	1.358e-08	82315	5	88746331	ieu-a-22	TRUE	Frequency of consuming ≥ 6 alcoholic drinks per occasion	rs16867576	A	G	0.0119111	0.863516	FALSE	FALSE	FALSE	BINGE	5	143445	88746331	0.00704727	0.0909979	TRUE	Alcoholic drinks per week	rs16867576	A	G	-0.002077	0.869	FALSE	FALSE	FALSE	ieu-b-73
Global cortical thickness	rs1702294	T	C	0.1914	-0.0017	0.0009	0.07167	32872	1	98501984	GCT	TRUE	Schizophrenia || id:ieu-a-22	rs1702294	NA	-0.115703	0.0137	2.79383e-17	82315	1	98501984	ieu-a-22	TRUE	Frequency of consuming ≥ 6 alcoholic drinks per occasion	rs1702294	T	C	0.000761461	0.186675	FALSE	FALSE	FALSE	BINGE	1	143445	98501984	0.00619136	0.902117	TRUE	Alcoholic drinks per week	rs1702294	T	C	-0.00090454	0.193	FALSE	FALSE	FALSE	ieu-b-73
Global cortical thickness	rs17194490	T	G	0.1639	-0.0002	0.001	0.8297	32872	3	2547786	GCT	TRUE	Schizophrenia || id:ieu-a-22	rs17194490	NA	0.0970995	0.0148	4.86519e-11	82315	3	2547786	ieu-a-22	TRUE	Frequency of consuming ≥ 6 alcoholic drinks per occasion	rs17194490	T	G	0.00766383	0.163684	FALSE	FALSE	FALSE	BINGE	3	143445	2547786	0.00655589	0.242406	TRUE	Alcoholic drinks per week	rs17194490	T	G	2.9765e-05	0.166	FALSE	FALSE	FALSE	ieu-b-73
Global cortical thickness	rs2007044	A	G	0.6136	0.001	0.0008	0.2119	32872	12	2344960	GCT	TRUE	Schizophrenia || id:ieu-a-22	rs2007044	NA	-0.0916001	0.0108	2.62482e-17	82315	12	2344960	ieu-a-22	TRUE	Frequency of consuming ≥ 6 alcoholic drinks per occasion	rs2007044	A	G	-0.00742331	0.610951	FALSE	FALSE	FALSE	BINGE	12	143445	2344960	0.00495854	0.134376	TRUE	Alcoholic drinks per week	rs2007044	A	G	-0.00679996	0.619	FALSE	FALSE	FALSE	ieu-b-73
Global cortical thickness	rs2053079	A	G	0.7591	-0.0008	0.0009	0.3672	32872	19	30987423	GCT	TRUE	Schizophrenia || id:ieu-a-22	rs2053079	NA	-0.0733021	0.0124	3.78896e-09	82315	19	30987423	ieu-a-22	TRUE	Frequency of consuming ≥ 6 alcoholic drinks per occasion	rs2053079	A	G	0.00992719	0.748527	FALSE	FALSE	FALSE	BINGE	19	143445	30987423	0.00560009	0.0762842	TRUE	Alcoholic drinks per week	rs2053079	A	G	0.00296701	0.772	FALSE	FALSE	FALSE	ieu-b-73
Global cortical thickness	rs2068012	T	C	0.7665	0.0011	0.0009	0.2516	32279	14	30190316	GCT	TRUE	Schizophrenia || id:ieu-a-22	rs2068012	NA	-0.0689964	0.0126	4.142e-08	82315	14	30190316	ieu-a-22	TRUE	Frequency of consuming ≥ 6 alcoholic drinks per occasion	rs2068012	T	C	0.00801205	0.769026	FALSE	FALSE	FALSE	BINGE	14	143445	30190316	0.00578517	0.166077	TRUE	Alcoholic drinks per week	rs2068012	T	C	0.00113175	0.762	FALSE	FALSE	FALSE	ieu-b-73
Global cortical thickness	rs215411	A	T	0.3328	0.0002	0.0008	0.8094	32872	4	23423603	GCT	TRUE	Schizophrenia || id:ieu-a-22	rs215411	NA	0.0648041	0.0114	1.224e-08	82315	4	23423603	ieu-a-22	TRUE	Frequency of consuming ≥ 6 alcoholic drinks per occasion	rs215411	A	T	0.00521727	0.324257	FALSE	TRUE	FALSE	BINGE	4	143445	23423603	0.00518989	0.314766	TRUE	Alcoholic drinks per week	rs215411	A	T	-0.00259691	0.309	FALSE	TRUE	FALSE	ieu-b-73
Global cortical thickness	rs2316766	T	G	0.2098	0.0069	0.0011	2.903e-10	26063	17	43919068	GCT	TRUE	Schizophrenia || id:ieu-a-22	rs2316766	NA	-0.0465991	0.0143	0.001087	82315	17	43975417	ieu-a-22	TRUE	Frequency of consuming ≥ 6 alcoholic drinks per occasion	rs2316766	T	G	-0.0373708	0.217221	FALSE	FALSE	FALSE	BINGE	17	143445	43919068	0.00591538	2.66737e-10	TRUE	Alcoholic drinks per week	rs2316766	T	G	-0.0197485	0.206	FALSE	FALSE	FALSE	ieu-b-73
Global cortical thickness	rs2332700	C	G	0.2515	0.0009	0.0009	0.2799	32872	14	72417326	GCT	TRUE	Schizophrenia || id:ieu-a-22	rs2332700	NA	0.0732969	0.0122	1.68601e-09	82315	14	72417326	ieu-a-22	TRUE	Frequency of consuming ≥ 6 alcoholic drinks per occasion	rs2332700	C	G	-0.0048462	0.250413	FALSE	TRUE	FALSE	BINGE	14	143445	72417326	0.00559045	0.386015	TRUE	Alcoholic drinks per week	rs2332700	C	G	-0.00125456	0.245	FALSE	TRUE	FALSE	ieu-b-73
Global cortical thickness	rs2514218	T	C	0.3496	-0.0008	0.0008	0.3016	32872	11	113392994	GCT	TRUE	Schizophrenia || id:ieu-a-22	rs2514218	NA	-0.0722052	0.0116	4.091e-10	82315	11	113392994	ieu-a-22	TRUE	Frequency of consuming ≥ 6 alcoholic drinks per occasion	rs2514218	T	C	-0.0168679	0.357578	FALSE	FALSE	FALSE	BINGE	11	143445	113392994	0.00506089	0.000859444	TRUE	Alcoholic drinks per week	rs2514218	T	C	-0.0135576	0.337	FALSE	FALSE	FALSE	ieu-b-73
Global cortical thickness	rs2535627	T	C	0.5272	0.0027	0.0008	0.0004154	32872	3	52845105	GCT	TRUE	Schizophrenia || id:ieu-a-22	rs2535627	NA	0.0701975	0.0106	3.9564e-11	82315	3	52845105	ieu-a-22	TRUE	Frequency of consuming ≥ 6 alcoholic drinks per occasion	rs2535627	T	C	-0.00823495	0.536269	FALSE	FALSE	FALSE	BINGE	3	143445	52845105	0.0048649	0.0905105	TRUE	Alcoholic drinks per week	rs2535627	T	C	-0.00549666	0.508	FALSE	FALSE	FALSE	ieu-b-73
Global cortical thickness	rs2693698	A	G	0.4513	-0.0001	0.0008	0.9203	32015	14	99719219	GCT	TRUE	Schizophrenia || id:ieu-a-22	rs2693698	NA	-0.0630037	0.0111	1.37499e-08	82315	14	99719219	ieu-a-22	TRUE	Frequency of consuming ≥ 6 alcoholic drinks per occasion	rs2693698	A	G	-0.00320041	0.460101	FALSE	FALSE	FALSE	BINGE	14	143445	99719219	0.00487938	0.511887	TRUE	Alcoholic drinks per week	rs2693698	A	G	-0.00184585	0.449	FALSE	FALSE	FALSE	ieu-b-73
Global cortical thickness	rs281768	A	T	0.1939	-0.003	0.0009	0.001213	31514	2	200825240	GCT	TRUE	Schizophrenia || id:ieu-a-22	rs281768	NA	0.100397	0.0132	3.46817e-14	82315	2	200825240	ieu-a-22	TRUE	Frequency of consuming ≥ 6 alcoholic drinks per occasion	rs281768	A	T	0.00473185	0.195033	FALSE	TRUE	FALSE	BINGE	2	143445	200825240	0.00608519	0.436806	TRUE	NA	NA	NA	NA	NA	NA	NA	NA	NA	NA
Global cortical thickness	rs2851447	C	G	0.7401	0.0019	0.0009	0.02761	32680	12	123665113	GCT	TRUE	Schizophrenia || id:ieu-a-22	rs2851447	NA	-0.0909975	0.0119	2.18877e-14	82315	12	123665113	ieu-a-22	TRUE	Frequency of consuming ≥ 6 alcoholic drinks per occasion	rs2851447	C	G	-0.0108951	0.753352	FALSE	TRUE	FALSE	BINGE	12	143445	123665113	0.00560273	0.0518244	TRUE	Alcoholic drinks per week	rs2851447	C	G	-0.00632507	0.733	FALSE	TRUE	FALSE	ieu-b-73
Global cortical thickness	rs2905426	T	G	0.6394	0.0007	0.0008	0.3817	32872	19	19478022	GCT	TRUE	Schizophrenia || id:ieu-a-22	rs2905426	NA	-0.0648052	0.0112	6.92102e-09	82315	19	19478022	ieu-a-22	TRUE	Frequency of consuming ≥ 6 alcoholic drinks per occasion	rs2905426	T	G	0.00361929	0.65145	FALSE	FALSE	FALSE	BINGE	19	143445	19478022	0.00507547	0.475789	TRUE	Alcoholic drinks per week	rs2905426	T	G	-0.00132067	0.644	FALSE	FALSE	FALSE	ieu-b-73
Global cortical thickness	rs2909457	A	G	0.5589	-0.0007	0.0008	0.3762	32872	2	162845855	GCT	TRUE	Schizophrenia || id:ieu-a-22	rs2909457	NA	-0.0589966	0.0108	4.37502e-08	82315	2	162845855	ieu-a-22	TRUE	Frequency of consuming ≥ 6 alcoholic drinks per occasion	rs2909457	A	G	-0.00165302	0.53543	FALSE	FALSE	FALSE	BINGE	2	143445	162845855	0.0048416	0.732788	TRUE	Alcoholic drinks per week	rs2909457	A	G	-0.00554306	0.576	FALSE	FALSE	FALSE	ieu-b-73
Global cortical thickness	rs2945232	T	C	0.5276	-0.0026	0.0008	0.0006626	32512	8	8098038	GCT	TRUE	Schizophrenia || id:ieu-a-22	rs2945232	NA	-0.0605996	0.0108	2.034e-08	82315	8	8098038	ieu-a-22	TRUE	Frequency of consuming ≥ 6 alcoholic drinks per occasion	rs2945232	T	C	0.00634367	0.530262	FALSE	FALSE	FALSE	BINGE	8	143445	8098038	0.0048646	0.192219	TRUE	Alcoholic drinks per week	rs2945232	T	C	0.00131196	0.509	FALSE	FALSE	FALSE	ieu-b-73
Global cortical thickness	rs2973155	T	C	0.3565	-0.0006	0.0008	0.461	32486	5	152608619	GCT	TRUE	Schizophrenia || id:ieu-a-22	rs2973155	NA	-0.067305	0.011	1.01599e-09	82315	5	152608619	ieu-a-22	TRUE	Frequency of consuming ≥ 6 alcoholic drinks per occasion	rs2973155	T	C	-0.00937361	0.358952	FALSE	FALSE	FALSE	BINGE	5	143445	152608619	0.00506102	0.0640116	TRUE	Alcoholic drinks per week	rs2973155	T	C	0.000367564	0.334	FALSE	FALSE	FALSE	ieu-b-73
Global cortical thickness	rs301797	A	C	0.3265	-0.0002	0.0008	0.7603	32872	1	8487323	GCT	TRUE	Schizophrenia || id:ieu-a-22	rs301797	NA	0.0682006	0.0115	2.72402e-09	82315	1	8487323	ieu-a-22	TRUE	Frequency of consuming ≥ 6 alcoholic drinks per occasion	rs301797	A	C	0.00272574	0.34103	FALSE	FALSE	FALSE	BINGE	1	143445	8487323	0.00510533	0.593411	TRUE	Alcoholic drinks per week	rs301797	A	C	0.00440842	0.307	FALSE	FALSE	FALSE	ieu-b-73
Global cortical thickness	rs34796896	A	G	0.2115	-0.0011	0.0009	0.2541	31046	3	180623255	GCT	TRUE	Schizophrenia || id:ieu-a-22	rs34796896	NA	-0.086397	0.0132	6.23448e-11	82315	3	180623255	ieu-a-22	TRUE	Frequency of consuming ≥ 6 alcoholic drinks per occasion	rs34796896	A	G	-0.0108041	0.204011	FALSE	FALSE	FALSE	BINGE	3	143445	180623255	0.00602364	0.072878	TRUE	Alcoholic drinks per week	rs34796896	A	G	-1.74783e-06	0.203	FALSE	FALSE	FALSE	ieu-b-73
Global cortical thickness	rs35021943	A	C	0.7578	-0.0051	0.0009	2.979e-09	32872	4	121643239	GCT	TRUE	Schizophrenia || id:ieu-a-22	rs35021943	NA	0.0326995	0.0127	0.0104299	82315	4	121643239	ieu-a-22	TRUE	Frequency of consuming ≥ 6 alcoholic drinks per occasion	rs35021943	A	C	0.0106879	0.75134	FALSE	FALSE	FALSE	BINGE	4	143445	121643239	0.0057197	0.0616806	TRUE	Alcoholic drinks per week	rs35021943	A	C	0.003238	0.755	FALSE	FALSE	FALSE	ieu-b-73
Global cortical thickness	rs35225200	A	C	0.9193	0.0071	0.0015	2.233e-06	32872	4	103146888	GCT	TRUE	Schizophrenia || id:ieu-a-22	rs35225200	NA	-0.144795	0.0203	9.56093e-13	82315	4	103146888	ieu-a-22	TRUE	Frequency of consuming ≥ 6 alcoholic drinks per occasion	rs35225200	A	C	0.050215	0.919359	FALSE	FALSE	FALSE	BINGE	4	143445	103146888	0.00913835	3.91648e-08	TRUE	Alcoholic drinks per week	rs35225200	A	C	0.0316189	0.929	FALSE	FALSE	FALSE	ieu-b-73
Global cortical thickness	rs36068923	A	G	0.7947	-0.0002	0.0009	0.8211	32872	8	111485761	GCT	TRUE	Schizophrenia || id:ieu-a-22	rs36068923	NA	0.0840014	0.013	1.04501e-10	82315	8	111485761	ieu-a-22	TRUE	Frequency of consuming ≥ 6 alcoholic drinks per occasion	rs36068923	A	G	-0.00426553	0.787777	FALSE	FALSE	FALSE	BINGE	8	143445	111485761	0.00601236	0.47804	TRUE	Alcoholic drinks per week	rs36068923	A	G	-0.00172006	0.807	FALSE	FALSE	FALSE	ieu-b-73
Global cortical thickness	rs3735025	T	C	0.6441	0.0008	0.0008	0.279	32872	7	137074844	GCT	TRUE	Schizophrenia || id:ieu-a-22	rs3735025	NA	0.0636975	0.011	7.75193e-09	82315	7	137074844	ieu-a-22	TRUE	Frequency of consuming ≥ 6 alcoholic drinks per occasion	rs3735025	T	C	0.00114345	0.632905	FALSE	FALSE	FALSE	BINGE	7	143445	137074844	0.0050751	0.821742	TRUE	Alcoholic drinks per week	rs3735025	T	C	0.00127574	0.655	FALSE	FALSE	FALSE	ieu-b-73
Global cortical thickness	rs3798869	A	G	0.4382	-0.0009	0.0008	0.2237	32872	6	84328660	GCT	TRUE	Schizophrenia || id:ieu-a-22	rs3798869	NA	-0.0648052	0.0106	1.153e-09	82315	6	84328660	ieu-a-22	TRUE	Frequency of consuming ≥ 6 alcoholic drinks per occasion	rs3798869	A	G	0.0127343	0.439041	FALSE	FALSE	FALSE	BINGE	6	143445	84328660	0.00494925	0.0100842	TRUE	Alcoholic drinks per week	rs3798869	A	G	0.00509475	0.414	FALSE	FALSE	FALSE	ieu-b-73
Global cortical thickness	rs3849046	T	C	0.5405	0.0004	0.0008	0.5877	32872	5	137851192	GCT	TRUE	Schizophrenia || id:ieu-a-22	rs3849046	NA	0.0627025	0.0107	4.83304e-09	82315	5	137851192	ieu-a-22	TRUE	Frequency of consuming ≥ 6 alcoholic drinks per occasion	rs3849046	T	C	-0.00406341	0.532791	FALSE	FALSE	FALSE	BINGE	5	143445	137851192	0.00491045	0.407954	TRUE	Alcoholic drinks per week	rs3849046	T	C	0.0013495	0.523	FALSE	FALSE	FALSE	ieu-b-73
Global cortical thickness	rs4129585	A	C	0.4378	-0.0004	0.0008	0.5599	32175	8	143312933	GCT	TRUE	Schizophrenia || id:ieu-a-22	rs4129585	NA	0.0784044	0.0107	2.02815e-13	82315	8	143312933	ieu-a-22	TRUE	Frequency of consuming ≥ 6 alcoholic drinks per occasion	rs4129585	A	C	-0.00417258	0.434277	FALSE	FALSE	FALSE	BINGE	8	143445	143312933	0.00486979	0.391542	TRUE	Alcoholic drinks per week	rs4129585	A	C	-0.00468523	0.429	FALSE	FALSE	FALSE	ieu-b-73
Global cortical thickness	rs427230	T	C	0.0874	0.0017	0.0015	0.2361	30271	20	62155111	GCT	TRUE	Schizophrenia || id:ieu-a-22	rs427230	NA	0.116102	0.0211	4.028e-08	82315	20	62155111	ieu-a-22	TRUE	Frequency of consuming ≥ 6 alcoholic drinks per occasion	rs427230	T	C	0.0106906	0.0875333	FALSE	FALSE	FALSE	BINGE	20	143445	62155111	0.00860525	0.214114	TRUE	Alcoholic drinks per week	rs427230	T	C	-0.00050095	0.0939	FALSE	FALSE	FALSE	ieu-b-73
Global cortical thickness	rs4391122	A	G	0.5051	-0.0002	0.0008	0.7849	32512	5	60598543	GCT	TRUE	Schizophrenia || id:ieu-a-22	rs4391122	NA	-0.0789025	0.0107	1.7338e-13	82315	5	60598543	ieu-a-22	TRUE	Frequency of consuming ≥ 6 alcoholic drinks per occasion	rs4391122	A	G	-0.00642058	0.49762	FALSE	FALSE	FALSE	BINGE	5	143445	60598543	0.00485821	0.186306	TRUE	Alcoholic drinks per week	rs4391122	A	G	-0.000894598	0.51	FALSE	FALSE	FALSE	ieu-b-73
Global cortical thickness	rs4523957	T	G	0.6303	0.0011	0.0008	0.1643	32872	17	2208899	GCT	TRUE	Schizophrenia || id:ieu-a-22	rs4523957	NA	0.0683033	0.0112	1.03999e-09	82315	17	2208899	ieu-a-22	TRUE	Frequency of consuming ≥ 6 alcoholic drinks per occasion	rs4523957	T	G	-0.00627547	0.641749	FALSE	FALSE	FALSE	BINGE	17	143445	2208899	0.00506146	0.215031	TRUE	Alcoholic drinks per week	rs4523957	T	G	-0.00834351	0.623	FALSE	FALSE	FALSE	ieu-b-73
Global cortical thickness	rs4648845	T	C	0.4853	-0.0004	0.0008	0.6069	29431	1	2387101	GCT	TRUE	Schizophrenia || id:ieu-a-22	rs4648845	NA	0.0690035	0.0117	4.03302e-09	82315	1	2387101	ieu-a-22	TRUE	Frequency of consuming ≥ 6 alcoholic drinks per occasion	rs4648845	T	C	0.00850676	0.485923	FALSE	FALSE	FALSE	BINGE	1	143445	2387101	0.00486307	0.0802493	TRUE	Alcoholic drinks per week	rs4648845	T	C	0.00137485	0.498	FALSE	FALSE	FALSE	ieu-b-73
Global cortical thickness	rs4702	A	G	0.5636	0.0006	0.0008	0.4325	32764	15	91426560	GCT	TRUE	Schizophrenia || id:ieu-a-22	rs4702	NA	-0.0784049	0.0112	2.29826e-12	82315	15	91426560	ieu-a-22	TRUE	Frequency of consuming ≥ 6 alcoholic drinks per occasion	rs4702	A	G	-0.00607305	0.554842	FALSE	FALSE	FALSE	BINGE	15	143445	91426560	0.0048561	0.211082	TRUE	Alcoholic drinks per week	rs4702	A	G	-0.0047979	0.552	FALSE	FALSE	FALSE	ieu-b-73
Global cortical thickness	rs4766428	T	C	0.4372	-0.0001	0.0008	0.8978	32279	12	110723245	GCT	TRUE	Schizophrenia || id:ieu-a-22	rs4766428	NA	0.0684994	0.0111	7.093e-10	82315	12	110723245	ieu-a-22	TRUE	Frequency of consuming ≥ 6 alcoholic drinks per occasion	rs4766428	T	C	-0.00380182	0.429032	FALSE	FALSE	FALSE	BINGE	12	143445	110723245	0.00490481	0.43827	TRUE	Alcoholic drinks per week	rs4766428	T	C	-0.000618048	0.444	FALSE	FALSE	FALSE	ieu-b-73
Global cortical thickness	rs533577	T	C	0.4935	-0.005	0.0008	8.426e-11	32872	3	39489651	GCT	TRUE	Schizophrenia || id:ieu-a-22	rs533577	NA	-0.00290421	0.0105	0.7842	82315	3	39489651	ieu-a-22	TRUE	Frequency of consuming ≥ 6 alcoholic drinks per occasion	rs533577	T	C	0.00235869	0.494796	FALSE	FALSE	FALSE	BINGE	3	143445	39489651	0.00484308	0.626243	TRUE	Alcoholic drinks per week	rs533577	T	C	0.00432309	0.506	FALSE	FALSE	FALSE	ieu-b-73
Global cortical thickness	rs56205728	A	G	0.2909	0	0.0009	0.9976	32764	15	40567237	GCT	TRUE	Schizophrenia || id:ieu-a-22	rs56205728	NA	0.0676026	0.0124	4.92006e-08	82315	15	40567237	ieu-a-22	TRUE	Frequency of consuming ≥ 6 alcoholic drinks per occasion	rs56205728	A	G	-0.00423599	0.286816	FALSE	FALSE	FALSE	BINGE	15	143445	40567237	0.00546702	0.438445	TRUE	Alcoholic drinks per week	rs56205728	A	G	-0.00276734	0.287	FALSE	FALSE	FALSE	ieu-b-73
Global cortical thickness	rs58120505	T	C	0.5843	-0.0011	0.0008	0.1573	32512	7	2029867	GCT	TRUE	Schizophrenia || id:ieu-a-22	rs58120505	NA	0.080704	0.0108	6.4254e-14	82315	7	2029867	ieu-a-22	TRUE	Frequency of consuming ≥ 6 alcoholic drinks per occasion	rs58120505	T	C	0.00998902	0.565779	FALSE	FALSE	FALSE	BINGE	7	143445	2029867	0.00487775	0.0405747	TRUE	Alcoholic drinks per week	rs58120505	T	C	0.00319644	0.596	FALSE	FALSE	FALSE	ieu-b-73
Global cortical thickness	rs59979824	A	C	0.3359	0	0.0008	0.9826	31514	2	193848340	GCT	TRUE	Schizophrenia || id:ieu-a-22	rs59979824	NA	-0.0663962	0.0116	1.079e-08	82315	2	193848340	ieu-a-22	TRUE	Frequency of consuming ≥ 6 alcoholic drinks per occasion	rs59979824	A	C	-0.000391887	0.340858	FALSE	FALSE	FALSE	BINGE	2	143445	193848340	0.00511602	0.938942	TRUE	Alcoholic drinks per week	rs59979824	A	C	-0.00247906	0.328	FALSE	FALSE	FALSE	ieu-b-73
Global cortical thickness	rs6065094	A	G	0.3236	0.0004	0.0008	0.5774	32872	20	37453194	GCT	TRUE	Schizophrenia || id:ieu-a-22	rs6065094	NA	-0.0741957	0.0113	5.5195e-11	82315	20	37453194	ieu-a-22	TRUE	Frequency of consuming ≥ 6 alcoholic drinks per occasion	rs6065094	A	G	0.0123889	0.323337	FALSE	FALSE	FALSE	BINGE	20	143445	37453194	0.0051776	0.0167226	TRUE	Alcoholic drinks per week	rs6065094	A	G	-0.000118584	0.337	FALSE	FALSE	FALSE	ieu-b-73
Global cortical thickness	rs6430095	A	G	0.1723	0.0011	0.0011	0.318	30344	2	146439945	GCT	TRUE	Schizophrenia || id:ieu-a-22	rs6430095	NA	0.080704	0.0142	1.20901e-08	82315	2	146439945	ieu-a-22	TRUE	Frequency of consuming ≥ 6 alcoholic drinks per occasion	rs6430095	A	G	-0.00951262	0.182492	FALSE	FALSE	FALSE	BINGE	2	143445	146439945	0.00628607	0.13021	TRUE	Alcoholic drinks per week	rs6430095	A	G	-0.00750256	0.173	FALSE	FALSE	FALSE	ieu-b-73
Global cortical thickness	rs6704768	A	G	0.564	0.0006	0.0008	0.4434	31514	2	233592501	GCT	TRUE	Schizophrenia || id:ieu-a-22	rs6704768	NA	-0.0737972	0.0106	3.14775e-12	82315	2	233592501	ieu-a-22	TRUE	Frequency of consuming ≥ 6 alcoholic drinks per occasion	rs6704768	A	G	-0.00392971	0.567117	FALSE	FALSE	FALSE	BINGE	2	143445	233592501	0.00488271	0.420924	TRUE	Alcoholic drinks per week	rs6704768	A	G	-0.00199277	0.542	FALSE	FALSE	FALSE	ieu-b-73
Global cortical thickness	rs6738528	A	T	0.3984	0.0045	0.0008	7.324e-09	32872	2	27149258	GCT	TRUE	Schizophrenia || id:ieu-a-22	rs6738528	NA	-0.0390007	0.0109	0.000337202	82315	2	27149258	ieu-a-22	TRUE	Frequency of consuming ≥ 6 alcoholic drinks per occasion	rs6738528	A	T	-0.0100718	0.390533	FALSE	TRUE	FALSE	BINGE	2	143445	27149258	0.00495636	0.0421465	TRUE	Alcoholic drinks per week	rs6738528	A	T	-0.0035763	0.399	FALSE	TRUE	FALSE	ieu-b-73
Global cortical thickness	rs6984242	A	G	0.5966	-0.0016	0.0008	0.03578	32872	8	60700469	GCT	TRUE	Schizophrenia || id:ieu-a-22	rs6984242	NA	-0.0643999	0.0107	1.758e-09	82315	8	60700469	ieu-a-22	TRUE	Frequency of consuming ≥ 6 alcoholic drinks per occasion	rs6984242	A	G	0.00980742	0.598226	FALSE	FALSE	FALSE	BINGE	8	143445	60700469	0.00492184	0.0463043	TRUE	Alcoholic drinks per week	rs6984242	A	G	-0.00161159	0.585	FALSE	FALSE	FALSE	ieu-b-73
Global cortical thickness	rs7193419	T	C	0.476	-0.0001	0.0008	0.9152	32872	16	63697134	GCT	TRUE	Schizophrenia || id:ieu-a-22	rs7193419	NA	0.0597018	0.0106	1.588e-08	82315	16	63697134	ieu-a-22	TRUE	Frequency of consuming ≥ 6 alcoholic drinks per occasion	rs7193419	T	C	0.00958506	0.476705	FALSE	FALSE	FALSE	BINGE	16	143445	63697134	0.00485512	0.0483595	TRUE	Alcoholic drinks per week	rs7193419	T	C	0.00130531	0.48	FALSE	FALSE	FALSE	ieu-b-73
Global cortical thickness	rs72986630	T	C	0.0659	-0.0005	0.0019	0.7743	26208	19	11849736	GCT	TRUE	Schizophrenia || id:ieu-a-22	rs72986630	NA	0.145104	0.0266	4.63596e-08	82315	19	11849736	ieu-a-22	TRUE	Frequency of consuming ≥ 6 alcoholic drinks per occasion	rs72986630	T	C	0.0103432	0.0651017	FALSE	FALSE	FALSE	BINGE	19	143445	11849736	0.0101349	0.307467	TRUE	Alcoholic drinks per week	rs72986630	T	C	0.00818779	0.0628	FALSE	FALSE	FALSE	ieu-b-73
Global cortical thickness	rs73036062	A	G	0.214	0.0012	0.0009	0.2114	32872	11	133828187	GCT	TRUE	Schizophrenia || id:ieu-a-22	rs73036062	NA	-0.089695	0.0134	2.14092e-11	82315	11	133828187	ieu-a-22	TRUE	Frequency of consuming ≥ 6 alcoholic drinks per occasion	rs73036062	A	G	-0.00178659	0.201838	FALSE	FALSE	FALSE	BINGE	11	143445	133828187	0.00606659	0.768379	TRUE	Alcoholic drinks per week	rs73036062	A	G	0.00234279	0.198	FALSE	FALSE	FALSE	ieu-b-73
Global cortical thickness	rs73229090	A	C	0.1156	-0.0001	0.0012	0.9593	32872	8	27442127	GCT	TRUE	Schizophrenia || id:ieu-a-22	rs73229090	NA	-0.0994999	0.0177	1.952e-08	82315	8	27442127	ieu-a-22	TRUE	Frequency of consuming ≥ 6 alcoholic drinks per occasion	rs73229090	A	C	0.0137636	0.118966	FALSE	FALSE	FALSE	BINGE	8	143445	27442127	0.00755477	0.0684823	TRUE	Alcoholic drinks per week	rs73229090	A	C	0.00587982	0.113	FALSE	FALSE	FALSE	ieu-b-73
Global cortical thickness	rs7405404	T	C	0.2299	0.0006	0.0009	0.4639	32872	16	13749859	GCT	TRUE	Schizophrenia || id:ieu-a-22	rs7405404	NA	0.0783027	0.0125	3.925e-10	82315	16	13749859	ieu-a-22	TRUE	Frequency of consuming ≥ 6 alcoholic drinks per occasion	rs7405404	T	C	0.0152193	0.226413	FALSE	FALSE	FALSE	BINGE	16	143445	13749859	0.00577965	0.00845843	TRUE	Alcoholic drinks per week	rs7405404	T	C	0.00862407	0.223	FALSE	FALSE	FALSE	ieu-b-73
Global cortical thickness	rs7432375	A	G	0.4099	0.0001	0.0008	0.9061	32872	3	136288405	GCT	TRUE	Schizophrenia || id:ieu-a-22	rs7432375	NA	-0.0713993	0.0109	5.27351e-11	82315	3	136288405	ieu-a-22	TRUE	Frequency of consuming ≥ 6 alcoholic drinks per occasion	rs7432375	A	G	-0.00292249	0.401395	FALSE	FALSE	FALSE	BINGE	3	143445	136288405	0.00492212	0.552684	TRUE	Alcoholic drinks per week	rs7432375	A	G	-0.00103608	0.423	FALSE	FALSE	FALSE	ieu-b-73
Global cortical thickness	rs7819570	T	G	0.1783	0.0001	0.001	0.9421	32486	8	89588626	GCT	TRUE	Schizophrenia || id:ieu-a-22	rs7819570	NA	0.0770999	0.0137	1.89898e-08	82315	8	89588626	ieu-a-22	TRUE	Frequency of consuming ≥ 6 alcoholic drinks per occasion	rs7819570	T	G	0.0153878	0.168696	FALSE	FALSE	FALSE	BINGE	8	143445	89588626	0.0064514	0.0170722	TRUE	Alcoholic drinks per week	rs7819570	T	G	0.00733863	0.176	FALSE	FALSE	FALSE	ieu-b-73
Global cortical thickness	rs7824177	A	G	0.8384	0.0059	0.001	8.922e-09	32872	8	110585288	GCT	TRUE	Schizophrenia || id:ieu-a-22	rs7824177	NA	-0.0297996	0.015	0.0466101	82315	8	110585288	ieu-a-22	TRUE	Frequency of consuming ≥ 6 alcoholic drinks per occasion	rs7824177	A	G	-0.00269377	0.840612	FALSE	FALSE	FALSE	BINGE	8	143445	110585288	0.00660851	0.683552	TRUE	Alcoholic drinks per week	rs7824177	A	G	-0.000801293	0.826	FALSE	FALSE	FALSE	ieu-b-73
Global cortical thickness	rs7893279	T	G	0.8888	0.0009	0.0012	0.4361	33281	10	18745105	GCT	TRUE	Schizophrenia || id:ieu-a-22	rs7893279	NA	0.113097	0.0171	3.56205e-11	82315	10	18745105	ieu-a-22	TRUE	Frequency of consuming ≥ 6 alcoholic drinks per occasion	rs7893279	T	G	-0.00116289	0.883166	FALSE	FALSE	FALSE	BINGE	10	143445	18745105	0.00758386	0.878133	TRUE	Alcoholic drinks per week	rs7893279	T	G	-0.00152142	0.893	FALSE	FALSE	FALSE	ieu-b-73
Global cortical thickness	rs7951870	T	C	0.8273	0.0019	0.001	0.05891	32872	11	46373311	GCT	TRUE	Schizophrenia || id:ieu-a-22	rs7951870	NA	-0.0924991	0.0142	8.25277e-11	82315	11	46373311	ieu-a-22	TRUE	Frequency of consuming ≥ 6 alcoholic drinks per occasion	rs7951870	T	C	-0.00775393	0.831467	FALSE	FALSE	FALSE	BINGE	11	143445	46373311	0.00645247	0.229483	TRUE	Alcoholic drinks per week	rs7951870	T	C	-0.0102882	0.82	FALSE	FALSE	FALSE	ieu-b-73
Global cortical thickness	rs8042374	A	G	0.7676	0	0.0009	0.9941	32872	15	78908032	GCT	TRUE	Schizophrenia || id:ieu-a-22	rs8042374	NA	0.0874979	0.0124	1.86509e-12	82315	15	78908032	ieu-a-22	TRUE	Frequency of consuming ≥ 6 alcoholic drinks per occasion	rs8042374	A	G	-0.00319019	0.772094	FALSE	FALSE	FALSE	BINGE	15	143445	78908032	0.00576546	0.58004	TRUE	Alcoholic drinks per week	rs8042374	A	G	-0.00417647	0.749	FALSE	FALSE	FALSE	ieu-b-73
Global cortical thickness	rs8044995	A	G	0.167	0.002	0.001	0.04585	32680	16	68189340	GCT	TRUE	Schizophrenia || id:ieu-a-22	rs8044995	NA	0.0777015	0.0141	3.26798e-08	82315	16	68189340	ieu-a-22	TRUE	Frequency of consuming ≥ 6 alcoholic drinks per occasion	rs8044995	A	G	-0.00918868	0.159065	FALSE	FALSE	FALSE	BINGE	16	143445	68189340	0.00659904	0.163796	TRUE	Alcoholic drinks per week	rs8044995	A	G	-0.00215218	0.176	FALSE	FALSE	FALSE	ieu-b-73
Global cortical thickness	rs8082590	A	G	0.6631	0.0002	0.0008	0.8476	32872	17	17958402	GCT	TRUE	Schizophrenia || id:ieu-a-22	rs8082590	NA	-0.0665993	0.0115	6.84101e-09	82315	17	17958402	ieu-a-22	TRUE	Frequency of consuming ≥ 6 alcoholic drinks per occasion	rs8082590	A	G	0.00280059	0.697073	FALSE	FALSE	FALSE	BINGE	17	143445	17958402	0.00526929	0.595078	TRUE	Alcoholic drinks per week	rs8082590	A	G	0.0065459	0.623	FALSE	FALSE	FALSE	ieu-b-73
Global cortical thickness	rs8139773	A	G	0.6094	0.0006	0.0008	0.4521	32872	22	39975691	GCT	TRUE	Schizophrenia || id:ieu-a-22	rs8139773	NA	-0.071002	0.0111	1.356e-10	82315	22	39975691	ieu-a-22	TRUE	Frequency of consuming ≥ 6 alcoholic drinks per occasion	rs8139773	A	G	0.00518364	0.61653	FALSE	FALSE	FALSE	BINGE	22	143445	39975691	0.00500653	0.300496	TRUE	Alcoholic drinks per week	rs8139773	A	G	0.00461295	0.577	FALSE	FALSE	FALSE	ieu-b-73
Global cortical thickness	rs832187	T	C	0.6302	0	0.0008	0.9723	32872	3	63833050	GCT	TRUE	Schizophrenia || id:ieu-a-22	rs832187	NA	-0.0606952	0.0109	2.58399e-08	82315	3	63833050	ieu-a-22	TRUE	Frequency of consuming ≥ 6 alcoholic drinks per occasion	rs832187	T	C	0.00339519	0.636347	FALSE	FALSE	FALSE	BINGE	3	143445	63833050	0.00502951	0.499643	TRUE	Alcoholic drinks per week	rs832187	T	C	0.00049741	0.61	FALSE	FALSE	FALSE	ieu-b-73
Global cortical thickness	rs9398171	T	C	0.7033	0.0003	0.0008	0.715	32872	6	108983527	GCT	TRUE	Schizophrenia || id:ieu-a-22	rs9398171	NA	-0.0636962	0.0115	3.37303e-08	82315	6	108983527	ieu-a-22	TRUE	Frequency of consuming ≥ 6 alcoholic drinks per occasion	rs9398171	T	C	-0.00149788	0.713109	FALSE	FALSE	FALSE	BINGE	6	143445	108983527	0.00535086	0.77953	TRUE	Alcoholic drinks per week	rs9398171	T	C	0.00245163	0.667	FALSE	FALSE	FALSE	ieu-b-73
Global cortical thickness	rs9607782	A	T	0.2501	-0.0012	0.0009	0.2078	32639	22	41587556	GCT	TRUE	Schizophrenia || id:ieu-a-22	rs9607782	NA	0.087003	0.0127	6.76239e-12	82315	22	41587556	ieu-a-22	TRUE	Frequency of consuming ≥ 6 alcoholic drinks per occasion	rs9607782	A	T	-0.00855183	0.254879	FALSE	TRUE	FALSE	BINGE	22	143445	41587556	0.0055649	0.124358	TRUE	NA	NA	NA	NA	NA	NA	NA	NA	NA	NA
Global cortical thickness	rs9636107	A	G	0.5331	0.0009	0.0008	0.2532	32872	18	53200117	GCT	TRUE	Schizophrenia || id:ieu-a-22	rs9636107	NA	-0.0762009	0.0107	9.09076e-13	82315	18	53200117	ieu-a-22	TRUE	Frequency of consuming ≥ 6 alcoholic drinks per occasion	rs9636107	A	G	0.00734106	0.532307	FALSE	FALSE	FALSE	BINGE	18	143445	53200117	0.00487567	0.132159	TRUE	Alcoholic drinks per week	rs9636107	A	G	-0.00054426	0.51	FALSE	FALSE	FALSE	ieu-b-73
Abbreviatons:
exposure or exposure1	global cortical thickness (GCT)
exposure2	schizophrenia
outcome1	frequency of consuming ≥ 6 alcoholic drinks per occasion
outcome2	alcohol use disorder
outcome3	alcoholic drinks per week
eaf	effect allele exposure
beta	GWAS effect estimate of effect allele
se	standard error of effect estimate
pval	pvalue of effect estiamte
chr	chromosome
pos	position
id	identifier
[truncated: 24 more columns]

## Sheet: eTable 11- MVMR BD + GCT
eTable 11: Harmonized data for MV exposures: global cortical thickness and bipolar disorder on alcohol use behavior outcomes
EXPOSURE 1												EXPOSURE 2												OUTCOME 1																OUTCOME 2
exposure	SNP	effect_allele.exposure1	other_allele.exposure1	eaf.exposure1	beta.exposure1	se.exposure1	pval.exposure1	samplesize.exposure1	chr.exposure1	pos.exposure1	id.exposure1	exposure	SNP2	effect_allele.exposure2	other_allele.exposure2	eaf.exposure2	beta.exposure2	se.exposure2	pval.exposure2	samplesize.exposure2	chr.exposure2	pos.exposure2	id.exposure2	outcome	SNP	effect_allele.outcome1	other_allele.outcome1	beta.outcome1	eaf.outcome1	remove	palindromic	ambiguous	chr.outcome1	samplesize.outcome1	pos.outcome1	se.outcome1	pval.outcome1	id.outcome1	mr_keep.outcome1	outcome	SNP	effect_allele.outcome2	other_allele.outcome2	beta.outcome2	eaf.outcome2	remove	palindromic	ambiguous	id.outcome2
Global cortical thickness	rs10744560	T	C	0.3368	-0.0008	0.0008	0.2858	32872	12	2387099	GCT	Bipolar disorder	rs10744560	T	C	0.342297	0.083201	0.014	2.91803e-09	51710	12	2387099	ieu-b-41	Frequency of consuming ≥ 6 alcoholic drinks per occasion	rs10744560	T	C	0.00705288	0.340737	FALSE	FALSE	FALSE	12	143445	2387099	0.00511133	0.167635	BINGE	TRUE	Alcohol use disorder	rs10744560	T	C	0.00330453	NA	FALSE	FALSE	FALSE	AUD
Global cortical thickness	rs111444407	T	C	0.1538	-0.0006	0.001	0.5829	32872	19	19358207	GCT	Bipolar disorder	rs111444407	T	C	0.154691	0.1166	0.0184	2.40398e-10	51710	19	19358207	ieu-b-41	Frequency of consuming ≥ 6 alcoholic drinks per occasion	rs111444407	T	C	-0.00175369	0.152397	FALSE	FALSE	FALSE	19	143445	19358207	0.00673536	0.794579	BINGE	TRUE	Alcohol use disorder	rs111444407	T	C	0.0239997	NA	FALSE	FALSE	FALSE	AUD
Global cortical thickness	rs11692435	A	G	0.091	-0.0091	0.0015	3.179e-10	29128	2	98275354	GCT	Bipolar disorder	rs11692435	A	G	0.0905216	-0.095795	0.0252	0.000140401	51710	2	98275354	ieu-b-41	Frequency of consuming ≥ 6 alcoholic drinks per occasion	rs11692435	A	G	0.0271373	0.0838096	FALSE	FALSE	FALSE	2	143445	98275354	0.00908588	0.00282023	BINGE	TRUE	Alcohol use disorder	rs11692435	A	G	0.0697033	NA	FALSE	FALSE	FALSE	AUD
Global cortical thickness	rs11724116	T	C	0.1547	-0.002	0.001	0.05308	32512	4	162294038	GCT	Bipolar disorder	rs11724116	T	C	0.155277	-0.104095	0.0188	3.26701e-08	51710	4	162294038	ieu-b-41	Frequency of consuming ≥ 6 alcoholic drinks per occasion	rs11724116	T	C	0.00305489	0.147281	FALSE	FALSE	FALSE	4	143445	162294038	0.00683185	0.654764	BINGE	TRUE	Alcohol use disorder	rs11724116	T	C	-0.0438996	NA	FALSE	FALSE	FALSE	AUD
Global cortical thickness	rs13231398	C	G	0.1072	-0.0005	0.0012	0.6756	33281	7	110197412	GCT	Bipolar disorder	rs13231398	C	G	0.107064	-0.1207	0.0219	3.36101e-08	51710	7	110197412	ieu-b-41	Frequency of consuming ≥ 6 alcoholic drinks per occasion	rs13231398	C	G	0.00345666	0.106812	FALSE	TRUE	FALSE	7	143445	110197412	0.00784871	0.65964	BINGE	TRUE	Alcohol use disorder	rs13231398	C	G	0.0445	NA	FALSE	TRUE	TRUE	AUD
Global cortical thickness	rs17150022	T	C	0.8815	0.0022	0.0012	0.06715	32872	7	24771777	GCT	Bipolar disorder	rs17150022	T	C	0.120723	0.113202	0.0204	2.70097e-08	51710	7	24771777	ieu-b-41	Frequency of consuming ≥ 6 alcoholic drinks per occasion	rs17150022	T	C	0.0147658	0.874933	FALSE	FALSE	FALSE	7	143445	24771777	0.00738295	0.0455046	BINGE	TRUE	Alcohol use disorder	rs17150022	T	C	0.00619918	NA	FALSE	FALSE	FALSE	AUD
Global cortical thickness	rs174592	A	G	0.6293	0.0031	0.0008	5.866e-05	32872	11	61618608	GCT	Bipolar disorder	rs174592	A	G	0.372297	-0.0774	0.0141	3.66404e-08	51710	11	61618608	ieu-b-41	Frequency of consuming ≥ 6 alcoholic drinks per occasion	rs174592	A	G	-0.00713176	0.626572	FALSE	FALSE	FALSE	11	143445	61618608	0.00502187	0.15557	BINGE	TRUE	Alcohol use disorder	rs174592	A	G	-0.0197	NA	FALSE	FALSE	FALSE	AUD
Global cortical thickness	rs2071044	T	C	0.4728	-0.0027	0.0008	0.0004102	32872	3	52847601	GCT	Bipolar disorder	rs2071044	T	C	0.467916	-0.077702	0.0135	9.09201e-09	51710	3	52847601	ieu-b-41	Frequency of consuming ≥ 6 alcoholic drinks per occasion	rs2071044	T	C	0.00818133	0.461294	FALSE	FALSE	FALSE	3	143445	52847601	0.00487336	0.0931964	BINGE	TRUE	Alcohol use disorder	rs2071044	T	C	-0.00429923	NA	FALSE	FALSE	FALSE	AUD
Global cortical thickness	rs2314398	C	G	0.6723	0.0025	0.0008	0.001222	32872	2	97413488	GCT	Bipolar disorder	rs2314398	C	G	0.319554	0.084102	0.0144	5.91998e-09	51710	2	97413488	ieu-b-41	Frequency of consuming ≥ 6 alcoholic drinks per occasion	rs2314398	C	G	-0.00479255	0.678827	FALSE	TRUE	FALSE	2	143445	97413488	0.00518419	0.355251	BINGE	TRUE	Alcohol use disorder	rs2314398	C	G	0.0352024	NA	FALSE	TRUE	TRUE	AUD
Global cortical thickness	rs2316766	T	G	0.2098	0.0069	0.0011	2.903e-10	26063	17	43919068	GCT	Bipolar disorder	rs2316766	T	G	0.208181	0.011998	0.0166	0.4713	51710	17	43919068	ieu-b-41	Frequency of consuming ≥ 6 alcoholic drinks per occasion	rs2316766	T	G	-0.0373708	0.217221	FALSE	FALSE	FALSE	17	143445	43919068	0.00591538	2.66737e-10	BINGE	TRUE	Alcohol use disorder	rs2316766	T	G	-0.0243029	NA	FALSE	FALSE	FALSE	AUD
Global cortical thickness	rs329319	A	G	0.4349	0.0013	0.0008	0.09943	32872	5	133906609	GCT	Bipolar disorder	rs329319	A	G	0.565703	0.078802	0.0139	1.539e-08	51710	5	133906609	ieu-b-41	Frequency of consuming ≥ 6 alcoholic drinks per occasion	rs329319	A	G	-0.00179737	0.428516	FALSE	FALSE	FALSE	5	143445	133906609	0.00508776	0.723884	BINGE	TRUE	Alcohol use disorder	rs329319	A	G	0.0161981	NA	FALSE	FALSE	FALSE	AUD
Global cortical thickness	rs35021943	A	C	0.7578	-0.0051	0.0009	2.979e-09	32872	4	121643239	GCT	Bipolar disorder	rs35021943	A	C	0.241819	0.026204	0.0158	0.0956401	51710	4	121643239	ieu-b-41	Frequency of consuming ≥ 6 alcoholic drinks per occasion	rs35021943	A	C	0.0106879	0.75134	FALSE	FALSE	FALSE	4	143445	121643239	0.0057197	0.0616806	BINGE	TRUE	Alcohol use disorder	rs35021943	A	C	-0.0108	NA	FALSE	FALSE	FALSE	AUD
Global cortical thickness	rs533577	T	C	0.4935	-0.005	0.0008	8.426e-11	32872	3	39489651	GCT	Bipolar disorder	rs533577	T	C	0.486968	0.006698	0.0134	0.6138	51710	3	39489651	ieu-b-41	Frequency of consuming ≥ 6 alcoholic drinks per occasion	rs533577	T	C	0.00235869	0.494796	FALSE	FALSE	FALSE	3	143445	39489651	0.00484308	0.626243	BINGE	TRUE	Alcohol use disorder	rs533577	T	C	0.00330453	NA	FALSE	FALSE	FALSE	AUD
Global cortical thickness	rs55648125	A	G	0.8904	0	0.0012	0.9692	32872	6	50816718	GCT	Bipolar disorder	rs55648125	A	G	0.108936	-0.117096	0.0215	4.92198e-08	51710	6	50816718	ieu-b-41	Frequency of consuming ≥ 6 alcoholic drinks per occasion	rs55648125	A	G	-0.0214314	0.89086	FALSE	FALSE	FALSE	6	143445	50816718	0.00776567	0.00578536	BINGE	TRUE	Alcohol use disorder	rs55648125	A	G	-0.0377966	NA	FALSE	FALSE	FALSE	AUD
Global cortical thickness	rs6738528	A	T	0.3984	0.0045	0.0008	7.324e-09	32872	2	27149258	GCT	Bipolar disorder	rs5758065	A	T	0.489522	0.074402	0.0135	3.22797e-08	51710	22	41161049	ieu-b-41	Frequency of consuming ≥ 6 alcoholic drinks per occasion	rs6738528	A	T	-0.0100718	0.390533	FALSE	TRUE	FALSE	2	143445	27149258	0.00495636	0.0421465	BINGE	TRUE	Alcohol use disorder	rs6738528	A	T	0.0142973	NA	FALSE	TRUE	TRUE	AUD
Global cortical thickness	rs71395455	A	G	0.6922	0.0001	0.0008	0.9397	32872	15	85153804	GCT	Bipolar disorder	rs6738528	A	G	0.401032	-0.012802	0.0137	0.3527	51710	2	27149258	ieu-b-41	Frequency of consuming ≥ 6 alcoholic drinks per occasion	rs71395455	A	G	-0.00230329	0.705349	FALSE	FALSE	FALSE	15	143445	85153804	0.00532805	0.665528	BINGE	TRUE	Alcohol use disorder	rs71395455	A	G	0.0299027	NA	FALSE	FALSE	FALSE	AUD
Global cortical thickness	rs73496688	A	T	0.1487	-0.0005	0.0011	0.6441	32872	11	79156748	GCT	Bipolar disorder	rs71395455	A	T	0.31149	0.082096	0.0146	1.93402e-08	51710	15	85153804	ieu-b-41	Frequency of consuming ≥ 6 alcoholic drinks per occasion	rs73496688	A	T	-0.000469707	0.15473	FALSE	TRUE	FALSE	11	143445	79156748	0.0066954	0.944071	BINGE	TRUE	Alcohol use disorder	rs73496688	A	T	-0.0186019	NA	FALSE	TRUE	TRUE	AUD
Global cortical thickness	rs7824177	A	G	0.8384	0.0059	0.001	8.922e-09	32872	8	110585288	GCT	Bipolar disorder	rs7824177	A	G	0.155755	-0.023197	0.0185	0.2086	51710	8	110585288	ieu-b-41	Frequency of consuming ≥ 6 alcoholic drinks per occasion	rs7824177	A	G	-0.00269377	0.840612	FALSE	FALSE	FALSE	8	143445	110585288	0.00660851	0.683552	BINGE	TRUE	Alcohol use disorder	rs7824177	A	G	-0.0416025	NA	FALSE	FALSE	FALSE	AUD
Global cortical thickness	rs884301	T	C	0.3776	0.0004	0.0008	0.6109	32486	17	53367464	GCT	Bipolar disorder	rs884301	T	C	0.381084	0.080298	0.0138	5.80096e-09	51710	17	53367464	ieu-b-41	Frequency of consuming ≥ 6 alcoholic drinks per occasion	rs884301	T	C	-0.00161864	0.377797	FALSE	FALSE	FALSE	17	143445	53367464	0.00502355	0.747295	BINGE	TRUE	Alcohol use disorder	rs884301	T	C	0.0034042	NA	FALSE	FALSE	FALSE	AUD
Global cortical thickness	rs9834970	T	C	0.5072	-0.0004	0.0008	0.6264	32872	3	36856030	GCT	Bipolar disorder	rs9834970	T	C	0.501233	-0.101003	0.0134	5.53095e-14	51710	3	36856030	ieu-b-41	Frequency of consuming ≥ 6 alcoholic drinks per occasion	rs9834970	T	C	-0.00502659	0.501258	FALSE	FALSE	FALSE	3	143445	36856030	0.00482882	0.297899	BINGE	TRUE	Alcohol use disorder	rs9834970	T	C	0.016597	NA	FALSE	FALSE	FALSE	AUD
Abbreviatons:
exposure or exposure1	global cortical thickness (GCT)
exposure2	bipolar disorder
outcome1	frequency of consuming ≥ 6 alcoholic drinks per occasion
outcome2	alcohol use disorder
outcome3	alcoholic drinks per week
eaf	effect allele exposure
beta	GWAS effect estimate of effect allele
se	standard error of effect estimate
pval	pvalue of effect estiamte
chr	chromosome
pos	position
id	identifier
[truncated: 24 more columns]

## Sheet: eTable 12- MVMR PTSD + GCT
eTable 12: Harmonized data for MV exposures: global cortical thickness and post-traumatic stress disorder on alcohol use behavior outcomes
EXPOSURE 1													EXPOSURE 2													OUTCOME 1																	OUTCOME 2
exposure	SNP	effect_allele.exposure1	other_allele.exposure1	eaf.exposure1	beta.exposure1	se.exposure1	pval.exposure1	samplesize.exposure1	chr.exposure1	pos.exposure1	id.exposure1	mr_keep.exposure1	exposure	SNP	effect_allele.exposure2	other_allele.exposure2	eaf.exposure2	beta.exposure2	se.exposure2	pval.exposure2	samplesize.exposure2	chr.exposure2	pos.exposure2	id.exposure2	mr_keep.exposure2			beta.outcome1	eaf.outcome1	remove	palindromic	ambiguous	id.outcome1	chr.outcome1	samplesize.outcome1	pos.outcome1	se.outcome1	pval.outcome1	outcome1	mr_keep.outcome1	mr_keep.exposure	mr_keep	outcome	SNP	effect_allele.exposure2	other_allele.exposure2	beta.outcome2	eaf.outcome2	remove
Global cortical thickness	rs11692435	A	G	0.091	-0.0091	0.0015	3.18e-10	29128	2	98275354	GCT	TRUE	Post traumatic stress	rs11692435	A	G	NA	-0.0395	0.0269	0.1416	174494	2	98275354	PTS	TRUE	Frequency of consuming ≥ 6 alcoholic drinks per occasion		0.0271373	0.0838096	FALSE	FALSE	FALSE	n20416	2	143445	98275354	0.00908588	0.00282023	BINGE	TRUE	TRUE	TRUE	Alcoholic drinks per week	rs11692435	A	G	0.0148026	0.0856	FALSE
Global cortical thickness	rs2316766	T	G	0.2098	0.0069	0.0011	2.9e-10	26063	17	43919068	GCT	TRUE	Post traumatic stress	rs2316766	T	G	NA	0.0389034	0.0194	0.045	47813	17	43919068	PTS	TRUE	Frequency of consuming ≥ 6 alcoholic drinks per occasion		-0.0373708	0.217221	FALSE	FALSE	FALSE	n20416	17	143445	43919068	0.00591538	2.67e-10	BINGE	TRUE	TRUE	TRUE	Alcoholic drinks per week	rs2316766	T	G	-0.0197485	0.206	FALSE
Global cortical thickness	rs34517852	A	T	0.3481	-0.0004	0.001	0.6654	24400	6	157789333	GCT	TRUE	Post traumatic stress	rs34517852	A	T	NA	0.1095	0.0185	3.16e-09	45526	6	157789333	PTS	TRUE	Frequency of consuming ≥ 6 alcoholic drinks per occasion		-0.00446422	0.354352	FALSE	TRUE	FALSE	n20416	6	143445	157789333	0.00506057	0.377693	BINGE	TRUE	TRUE	TRUE	Alcoholic drinks per week	rs34517852	A	T	0.000560923	0.306	FALSE
Global cortical thickness	rs35021943	A	C	0.7578	-0.0051	0.0009	2.98e-09	32872	4	121643239	GCT	TRUE	Post traumatic stress	rs35021943	A	C	NA	0.0212036	0.0172	0.2189	174494	4	121643239	PTS	TRUE	Frequency of consuming ≥ 6 alcoholic drinks per occasion		0.0106879	0.75134	FALSE	FALSE	FALSE	n20416	4	143445	121643239	0.0057197	0.0616806	BINGE	TRUE	TRUE	TRUE	Alcoholic drinks per week	rs35021943	A	C	0.003238	0.755	FALSE
Global cortical thickness	rs533577	T	C	0.4935	-0.005	0.0008	8.43e-11	32872	3	39489651	GCT	TRUE	Post traumatic stress	rs533577	T	C	NA	-0.00650008	0.0148	0.6607	174494	3	39489651	PTS	TRUE	Frequency of consuming ≥ 6 alcoholic drinks per occasion		0.00235869	0.494796	FALSE	FALSE	FALSE	n20416	3	143445	39489651	0.00484308	0.626243	BINGE	TRUE	TRUE	TRUE	Alcoholic drinks per week	rs533577	T	C	0.00432309	0.506	FALSE
Global cortical thickness	rs6738528	A	T	0.3984	0.0045	0.0008	7.32e-09	32872	2	27149258	GCT	TRUE	Post traumatic stress	rs6738528	A	T	NA	-0.0320997	0.0151	0.03352	174494	2	27149258	PTS	TRUE	Frequency of consuming ≥ 6 alcoholic drinks per occasion		-0.0100718	0.390533	FALSE	TRUE	FALSE	n20416	2	143445	27149258	0.00495636	0.0421465	BINGE	TRUE	TRUE	TRUE	Alcoholic drinks per week	rs6738528	A	T	-0.0035763	0.399	FALSE
Global cortical thickness	rs7824177	A	G	0.8384	0.0059	0.001	8.92e-09	32872	8	110585288	GCT	TRUE	Post traumatic stress	rs7824177	A	G	NA	0.0126003	0.0203	0.5338	174494	8	110585288	PTS	TRUE	Frequency of consuming ≥ 6 alcoholic drinks per occasion		-0.00269377	0.840612	FALSE	FALSE	FALSE	n20416	8	143445	110585288	0.00660851	0.683552	BINGE	TRUE	TRUE	TRUE	Alcoholic drinks per week	rs7824177	A	G	-0.000801293	0.826	FALSE
Abbreviatons:
exposure or exposure1	global cortical thickness (GCT)
exposure2	post-traumatic stress
outcome1	frequency of consuming ≥ 6 alcoholic drinks per occasion
outcome2	alcoholic drinks per week
outcome3	alcohol use disorder
eaf	effect allele exposure
beta	GWAS effect estimate of effect allele
se	standard error of effect estimate
pval	pvalue of effect estiamte
chr	chromosome
pos	position
id	identifier
[truncated: 30 more columns]

[truncated: 30 more sheets: eTable 13- MVMR trauma + GCT, eTable 14- MVMR Sleep + GCT, eTable 15- MVMR Alz + GCT, eTable 16- MVMR Cannabis + GCT, eTable 17- MVMR smoking + GCT, eTable 18- MR of TH, SA -> EtOH, eTable 19-MR EtOH -> TH, SA , eTable 20- L R subcort -> EtOH, eTable 21- EtOH -> L R subcort, eTable 22- MR subcort -> EtOH, eTable 23- MR EtOH -> subcort, eTable 24- ADH1B -> GCT, GCSA, eTable 25- ADH1B -> L R subcort, eTable 26- ADH1B -> subcort, eTable 27- EtOH->age-ind change, eTable 28-EtOH->age-dep change , eTable 29-ADH1B->age-ind change, eTable 30-ADH1B->age-dep change, eTable 31- MR reg TH -> DPW, eTable 32- MR reg TH -> binge …]
